# Supplementary material for: Aminolipids elicit functional trade-offs between competitiveness and bacteriophage attachment in Ruegeria pomeroyi
Source: ISME J. 2022 Dec 7;17(3):315–25. doi: 10.1038/s41396-022-01346-0 (PMC9938194; doi:10.1038/s41396-022-01346-0)
Supplement: Supplementary file 6 — Table S1 [file 41396_2022_1346_MOESM6_ESM.xlsx]

## Sheet: KEGG mapper
Table S1 Annotation of proteins that are significantly different between wt and the olsA mutant using KEGG pathway mapper
	IM		OM
	WT	olsA	WT	olsA
Protein families: metabolism
ko01000 Enzymes	89	31	68	13
ko01001 Protein kinases	4	0	1	0
ko01009 Protein phosphatases and associated proteins	0	1	0	0
ko01002 Peptidases and inhibitors	6	4	4	0
ko01003 Glycosyltransferases	2	0	1	0
ko01005 Lipopolysaccharide biosynthesis proteins	2	0	1	0
ko01011 Peptidoglycan biosynthesis and degradation proteins	1	2	2	0
ko01004 Lipid biosynthesis proteins	2	0	0	1
ko01006 Prenyltransferases	1	1	0	0
ko01007 Amino acid related enzymes	3	0	5	1
Protein families: genetic information processing
ko03000 Transcription factors	2	2	1	1
ko03021 Transcription machinery	0	2	0	0
ko03019 Messenger RNA biogenesis	0	1	0	0
ko03011 Ribosome	0	10	3	0
ko03009 Ribosome biogenesis	0	3	0	1
ko03012 Translation factors	0	2	0	2
ko03016 Transfer RNA biogenesis	2	0	1	0
ko03110 Chaperones and folding catalysts	2	5	0	1
ko04131 Membrane trafficking	1	2	1	0
ko03032 DNA replication proteins	2	3	0	0
ko03036 Chromosome and associated proteins	2	2	1	0
ko03400 DNA repair and recombination proteins	2	4	0	0
ko03029 Mitochondrial biogenesis	0	4	0	1
Protein families: signaling and cellular processes
ko02000 Transporters	48	11	23	4
ko02022 Two-component system	4	0	1	0
ko02044 Secretion system	0	4	0	0
ko02035 Bacterial motility proteins	1	0	0	0
ko04812 Cytoskeleton proteins	1	0	0	0
ko04147 Exosome	2	6	3	1
ko02048 Prokaryotic defense system	1	0	0	0
ko00537 Glycosylphosphatidylinositol (GPI)-anchored proteins	1	0	0	0
ko01504 Antimicrobial resistance genes	1	1	1	0
* The numbers in each category represents the number of proteins that are more abundant in the corresponding strain
