# Supplementary material for: Aminolipids elicit functional trade-offs between competitiveness and bacteriophage attachment in Ruegeria pomeroyi
Source: ISME J. 2022 Dec 7;17(3):315–25. doi: 10.1038/s41396-022-01346-0 (PMC9938194; doi:10.1038/s41396-022-01346-0)
Supplement: Supplementary file 7 — Table S2 [file 41396_2022_1346_MOESM7_ESM.xlsx]

## Sheet: IM
Table S2 Significantly differentially expressed inner membrane (IM) proteins between the wild type and olsA mutant in Ruegeria pomeroyi DSS-3. Proteins that are more abundant in WT are shown in green and those are more abunant in olsA mutant are shown in red.
Significant	Gene name	p value	Difference	Fasta headers	Abundance olsA (%)	Abundance wt (%)	Mol. weight [kDa]
+	SPO2573	0.000739714	8.32197	tr|Q5LQB9|Q5LQB9_RUEPO Bacterial extracellular solute-binding protein, family 7 OS=Ruegeria pomeroyi (strain ATCC 700808 / DSM 15171 / DSS-3) OX=246200 GN=SPO2573 PE=3 SV=1	0.000772047	0.214968	38.436
+	SPO0186	0.00132544	7.4511	tr|Q5LWY4|Q5LWY4_RUEPO Bordetella uptake gene family protein OS=Ruegeria pomeroyi (strain ATCC 700808 / DSM 15171 / DSS-3) OX=246200 GN=SPO0186 PE=4 SV=1	0.00232299	0.300193	33.725
+	ccoO-1 SPO3525	4.24422e-05	7.34389	tr|Q5LMN8|Q5LMN8_RUEPO Cytochrome c oxidase, cbb3-type, subunit II OS=Ruegeria pomeroyi (strain ATCC 700808 / DSM 15171 / DSS-3) OX=246200 GN=ccoO-1 PE=4 SV=1	0.00039316	0.0615237	27.248
+	SPO1790	8.9687e-05	6.57728	tr|Q5LSH8|Q5LSH8_RUEPO Sulfate/tungstate uptake family ABC transporter, ATP-binding protein OS=Ruegeria pomeroyi (strain ATCC 700808 / DSM 15171 / DSS-3) OX=246200 GN=SPO1790 PE=4 SV=1	0.00118762	0.104084	26.061
+	rocF SPO2119	2.20114e-05	6.26854	tr|Q5LRK8|Q5LRK8_RUEPO Arginase OS=Ruegeria pomeroyi (strain ATCC 700808 / DSM 15171 / DSS-3) OX=246200 GN=rocF PE=3 SV=1	0.000562595	0.0423698	36.854
+	SPO1398	9.21601e-05	6.03171	tr|Q5LTL6|Q5LTL6_RUEPO Efflux transporter, RND family, MFP subunit OS=Ruegeria pomeroyi (strain ATCC 700808 / DSM 15171 / DSS-3) OX=246200 GN=SPO1398 PE=3 SV=1	0.000589065	0.0361697	45.62
+	SPO2346	0.0212389	5.857	tr|Q5LQY6|Q5LQY6_RUEPO Sarcosine oxidase, delta subunit family OS=Ruegeria pomeroyi (strain ATCC 700808 / DSM 15171 / DSS-3) OX=246200 GN=SPO2346 PE=4 SV=1	0.0155434	0.43686	12.007
+	SPO1397	0.00059594	5.72632	tr|Q5LTL7|Q5LTL7_RUEPO Efflux pump membrane transporter OS=Ruegeria pomeroyi (strain ATCC 700808 / DSM 15171 / DSS-3) OX=246200 GN=SPO1397 PE=3 SV=1	0.00119448	0.0554095	110.06
+	phaZ SPO1291	0.000165111	5.65653	tr|Q5LTW9|Q5LTW9_RUEPO Polyhydroxyalkanoate depolymerase, intracellular OS=Ruegeria pomeroyi (strain ATCC 700808 / DSM 15171 / DSS-3) OX=246200 GN=phaZ PE=4 SV=1	0.00308944	0.152159	47.587
+	SPO3713	0.000305048	5.65474	tr|Q5LM51|Q5LM51_RUEPO Uncharacterized protein OS=Ruegeria pomeroyi (strain ATCC 700808 / DSM 15171 / DSS-3) OX=246200 GN=SPO3713 PE=4 SV=1	0.0016212	0.0752334	60.685
+	proS SPO1121	0.00100015	5.38418	sp|Q5LUD3|SYP_RUEPO Proline--tRNA ligase OS=Ruegeria pomeroyi (strain ATCC 700808 / DSM 15171 / DSS-3) OX=246200 GN=proS PE=3 SV=1	0.00353792	0.129603	52.603
+	SPO0958	0.000179527	5.1863	tr|Q5LUU4|Q5LUU4_RUEPO Membrane protein, putative OS=Ruegeria pomeroyi (strain ATCC 700808 / DSM 15171 / DSS-3) OX=246200 GN=SPO0958 PE=4 SV=1	0.000572622	0.019814	44.102
+	SPO1862	0.0121205	5.15735	tr|Q5LSA6|Q5LSA6_RUEPO MetFprotein-like protein OS=Ruegeria pomeroyi (strain ATCC 700808 / DSM 15171 / DSS-3) OX=246200 GN=SPO1862 PE=4 SV=1	0.00515485	0.11493	33.477
+	SPO3666	0.000461687	5.03076	tr|Q5LM97|Q5LM97_RUEPO Oxidoreductase, FAD-binding protein OS=Ruegeria pomeroyi (strain ATCC 700808 / DSM 15171 / DSS-3) OX=246200 GN=SPO3666 PE=4 SV=1	0.000723774	0.0255834	45.342
+	SPO1294	0.000304126	4.96107	tr|Q5LTW6|Q5LTW6_RUEPO Polyhydroxyalkanoate synthesis repressor PhaR OS=Ruegeria pomeroyi (strain ATCC 700808 / DSM 15171 / DSS-3) OX=246200 GN=SPO1294 PE=4 SV=1	0.000646395	0.020568	20.719
+	sitB SPO3365	0.00112129	4.95571	tr|Q5LN47|Q5LN47_RUEPO Manganese ABC transporter, ATP-binding protein OS=Ruegeria pomeroyi (strain ATCC 700808 / DSM 15171 / DSS-3) OX=246200 GN=sitB PE=4 SV=1	0.0379867	1.00941	28.674
+	sitC SPO3364	0.0047863	4.93881	tr|Q5LN48|Q5LN48_RUEPO Manganese ABC transporter, permease protein OS=Ruegeria pomeroyi (strain ATCC 700808 / DSM 15171 / DSS-3) OX=246200 GN=sitC PE=3 SV=1	0.00465035	0.106743	42.145
+	SPO0635	0.000568409	4.89085	tr|Q5LVR5|Q5LVR5_RUEPO Aminomethyl transferase family protein OS=Ruegeria pomeroyi (strain ATCC 700808 / DSM 15171 / DSS-3) OX=246200 GN=SPO0635 PE=3 SV=1	0.00101901	0.0273127	93.217
+	SPO2064	8.02507e-05	4.8711	tr|Q5LRR1|Q5LRR1_RUEPO Phospholipase, patatin-like family OS=Ruegeria pomeroyi (strain ATCC 700808 / DSM 15171 / DSS-3) OX=246200 GN=SPO2064 PE=4 SV=1	0.0011204	0.0327193	37.372
+	SPO1789	0.000632329	4.78156	tr|Q5LSH9|Q5LSH9_RUEPO Sulfate/tungstate uptake family ABC transporter, permease protein OS=Ruegeria pomeroyi (strain ATCC 700808 / DSM 15171 / DSS-3) OX=246200 GN=SPO1789 PE=3 SV=1	0.000908513	0.0235871	24.487
+	SPO1659	0.000616426	4.75563	tr|Q5LSV7|Q5LSV7_RUEPO Oligopeptide/dipeptide ABC transporter, periplasmic substrate-binding protein OS=Ruegeria pomeroyi (strain ATCC 700808 / DSM 15171 / DSS-3) OX=246200 GN=SPO1659 PE=4 SV=1	0.00270139	0.0683265	67.688
+	SPO3046	0.000971967	4.72634	tr|Q5LP06|Q5LP06_RUEPO Oligopeptide ABC transporter, ATP-binding protein OS=Ruegeria pomeroyi (strain ATCC 700808 / DSM 15171 / DSS-3) OX=246200 GN=SPO3046 PE=3 SV=1;tr|Q5LSW0|Q5LSW0_RUEPO Oligopeptide/dipeptide ABC transporter, ATP-binding protein OS=Rueg	0.00170601	0.0399504	76.409
+	glnQ SPO3043	0.00121511	4.71615	tr|Q5LP09|Q5LP09_RUEPO Glutamine ABC transporter, ATP-binding protein OS=Ruegeria pomeroyi (strain ATCC 700808 / DSM 15171 / DSS-3) OX=246200 GN=glnQ PE=4 SV=1	0.000876686	0.0202749	27.673
+	SPO0190	0.0011059	4.60076	tr|Q5LWY0|Q5LWY0_RUEPO Oxidoreductase, GMC family OS=Ruegeria pomeroyi (strain ATCC 700808 / DSM 15171 / DSS-3) OX=246200 GN=SPO0190 PE=3 SV=1	0.000855827	0.0182711	58.051
+	SPO1979	0.00357537	4.42165	tr|Q5LRZ1|Q5LRZ1_RUEPO Acyltransferase, putative OS=Ruegeria pomeroyi (strain ATCC 700808 / DSM 15171 / DSS-3) OX=246200 GN=SPO1979 PE=4 SV=1	0.000697236	0.0120728	31.122
+	SPO2572	0.00479685	4.3416	tr|Q5LQC0|Q5LQC0_RUEPO Uncharacterized protein OS=Ruegeria pomeroyi (strain ATCC 700808 / DSM 15171 / DSS-3) OX=246200 GN=SPO2572 PE=4 SV=1	0.00239551	0.0368812	26.545
+	SPO0463	7.37263e-05	4.32628	tr|Q5LW79|Q5LW79_RUEPO Universal stress family protein OS=Ruegeria pomeroyi (strain ATCC 700808 / DSM 15171 / DSS-3) OX=246200 GN=SPO0463 PE=4 SV=1	0.000617517	0.0124095	14.751
+	sitA SPO3366	0.00161288	4.32303	tr|Q5LN46|Q5LN46_RUEPO Manganese ABC transporter, periplasmic protein OS=Ruegeria pomeroyi (strain ATCC 700808 / DSM 15171 / DSS-3) OX=246200 GN=sitA PE=3 SV=1	0.00109979	0.0190673	34.084
+	ccoP-1 SPO3523	0.00249482	4.31636	tr|Q5LMP0|Q5LMP0_RUEPO Cbb3-type cytochrome c oxidase subunit OS=Ruegeria pomeroyi (strain ATCC 700808 / DSM 15171 / DSS-3) OX=246200 GN=ccoP-1 PE=3 SV=1	0.00750184	0.131028	30.859
+	trkA SPO2083	0.0032287	4.30624	tr|Q5LRP2|Q5LRP2_RUEPO Trk system potassium uptake protein TrkA OS=Ruegeria pomeroyi (strain ATCC 700808 / DSM 15171 / DSS-3) OX=246200 GN=trkA PE=4 SV=1	0.0025155	0.0417387	49.886
+	SPO1496	0.000996343	4.29033	tr|Q5LTB8|Q5LTB8_RUEPO ABC transporter, permease protein OS=Ruegeria pomeroyi (strain ATCC 700808 / DSM 15171 / DSS-3) OX=246200 GN=SPO1496 PE=4 SV=1	0.00108576	0.0196797	84.431
+	SPO2108	0.000544225	4.28979	tr|Q5LRL7|Q5LRL7_RUEPO Methyltransferase OS=Ruegeria pomeroyi (strain ATCC 700808 / DSM 15171 / DSS-3) OX=246200 GN=SPO2108 PE=3 SV=1	0.000962202	0.0186209	55.382
+	SPO1791	0.00446905	4.26952	tr|Q5LSH7|Q5LSH7_RUEPO Sulfate/tungstate uptake family ABC transporter, periplasmic substrate-binding protein OS=Ruegeria pomeroyi (strain ATCC 700808 / DSM 15171 / DSS-3) OX=246200 GN=SPO1791 PE=4 SV=1	0.00186171	0.0285347	27.941
+	SPO3036	0.00401067	4.21775	tr|Q5LP16|Q5LP16_RUEPO Metallo-beta-lactamase family protein OS=Ruegeria pomeroyi (strain ATCC 700808 / DSM 15171 / DSS-3) OX=246200 GN=SPO3036 PE=4 SV=1	0.00102219	0.0161749	75.194
+	SPO3167	0.0115572	4.19303	tr|Q5LNN6|Q5LNN6_RUEPO Uncharacterized protein OS=Ruegeria pomeroyi (strain ATCC 700808 / DSM 15171 / DSS-3) OX=246200 GN=SPO3167 PE=4 SV=1	0.00111871	0.0135658	27.907
+	SPO3041	0.00145224	4.18096	tr|Q5LP11|Q5LP11_RUEPO Polar amino acid uptake family ABC transporter, permease protein OS=Ruegeria pomeroyi (strain ATCC 700808 / DSM 15171 / DSS-3) OX=246200 GN=SPO3041 PE=3 SV=1	0.000566904	0.00927029	28.685
+	SPO2652a	0.000888795	4.17614	tr|V5UZ30|V5UZ30_RUEPO Polyketide cyclase OS=Ruegeria pomeroyi (strain ATCC 700808 / DSM 15171 / DSS-3) OX=246200 GN=SPO2652a PE=4 SV=1	0.000640337	0.0112365	20.01
+	cfa SPO1918	2.84925e-05	4.16492	tr|Q5LS52|Q5LS52_RUEPO Cyclopropane-fatty-acyl-phospholipid synthase OS=Ruegeria pomeroyi (strain ATCC 700808 / DSM 15171 / DSS-3) OX=246200 GN=cfa PE=4 SV=1	0.000542174	0.00963725	46.612
+	SPO1746	0.00508935	4.13952	tr|Q5LSM1|Q5LSM1_RUEPO Sarcosine oxidase, alpha subunit family OS=Ruegeria pomeroyi (strain ATCC 700808 / DSM 15171 / DSS-3) OX=246200 GN=SPO1746 PE=3 SV=1	0.023251	0.33263	105.03
+	SPO2345	0.000512467	4.07621	tr|Q5LQY7|Q5LQY7_RUEPO Sarcosine oxidase, alpha subunit family OS=Ruegeria pomeroyi (strain ATCC 700808 / DSM 15171 / DSS-3) OX=246200 GN=SPO2345 PE=3 SV=1	0.339553	5.36171	109.67
+	opuD SPO3186	0.0101135	4.06754	tr|Q5LNL7|Q5LNL7_RUEPO Glycine betaine transporter OS=Ruegeria pomeroyi (strain ATCC 700808 / DSM 15171 / DSS-3) OX=246200 GN=opuD PE=3 SV=1	0.0251011	0.320429	64.631
+	SPO0185	0.000532816	4.05498	tr|Q5LWY5|Q5LWY5_RUEPO Membrane protein, putative OS=Ruegeria pomeroyi (strain ATCC 700808 / DSM 15171 / DSS-3) OX=246200 GN=SPO0185 PE=4 SV=1	0.00336821	0.0538991	22.132
+	SPO2348	0.000137182	4.05377	tr|Q5LQY4|Q5LQY4_RUEPO Sarcosine oxidase, beta subunit family OS=Ruegeria pomeroyi (strain ATCC 700808 / DSM 15171 / DSS-3) OX=246200 GN=SPO2348 PE=4 SV=2	0.243012	3.89528	45.063
+	SPO1543	0.00401905	4.04109	tr|Q5LT71|Q5LT71_RUEPO Peptide/opine/nickel uptake family ABC transporter, periplasmic substrate-binding protein OS=Ruegeria pomeroyi (strain ATCC 700808 / DSM 15171 / DSS-3) OX=246200 GN=SPO1543 PE=4 SV=1	0.00340039	0.0536941	59.016
+	SPO0587	0.0132544	4.03679	tr|Q5LVV8|Q5LVV8_RUEPO Uncharacterized protein OS=Ruegeria pomeroyi (strain ATCC 700808 / DSM 15171 / DSS-3) OX=246200 GN=SPO0587 PE=4 SV=1	0.0221231	0.261323	44.694
+	SPO1863	0.000853765	3.98695	tr|Q5LSA5|Q5LSA5_RUEPO Pterin-binding enzyme domain protein OS=Ruegeria pomeroyi (strain ATCC 700808 / DSM 15171 / DSS-3) OX=246200 GN=SPO1863 PE=4 SV=1	0.000718324	0.0104784	37.382
+	SPO0130	0.00108816	3.98219	tr|Q5LWT7|Q5LWT7_RUEPO Cytochrome c family protein OS=Ruegeria pomeroyi (strain ATCC 700808 / DSM 15171 / DSS-3) OX=246200 GN=SPO0130 PE=4 SV=1	0.000541084	0.00786495	14.407
+	SPO1372	0.00234736	3.97335	tr|Q5LTP1|Q5LTP1_RUEPO Uncharacterized protein OS=Ruegeria pomeroyi (strain ATCC 700808 / DSM 15171 / DSS-3) OX=246200 GN=SPO1372 PE=4 SV=1	0.0304914	0.468627	8.8746
+	SPO0976	0.00049065	3.94794	tr|Q5LUS7|Q5LUS7_RUEPO Uncharacterized protein OS=Ruegeria pomeroyi (strain ATCC 700808 / DSM 15171 / DSS-3) OX=246200 GN=SPO0976 PE=4 SV=1	0.000806598	0.0128832	16.799
+	SPO1495	0.0173093	3.92402	tr|Q5LTB9|Q5LTB9_RUEPO ABC transporter, ATP-binding protein OS=Ruegeria pomeroyi (strain ATCC 700808 / DSM 15171 / DSS-3) OX=246200 GN=SPO1495 PE=4 SV=1	0.00193322	0.0209906	25.521
+	SPO1744	0.010202	3.86342	tr|Q5LSM3|Q5LSM3_RUEPO Sarcosine oxidase, beta subunit family OS=Ruegeria pomeroyi (strain ATCC 700808 / DSM 15171 / DSS-3) OX=246200 GN=SPO1744 PE=4 SV=1	0.0105707	0.11828	45.756
+	SPO0543	0.000183578	3.85766	tr|Q5LW01|Q5LW01_RUEPO Uncharacterized protein OS=Ruegeria pomeroyi (strain ATCC 700808 / DSM 15171 / DSS-3) OX=246200 GN=SPO0543 PE=4 SV=1	0.00537411	0.0751224	44.695
+	potA SPO1609	0.000683665	3.81394	sp|Q5LT05|POTA_RUEPO Spermidine/putrescine import ATP-binding protein PotA OS=Ruegeria pomeroyi (strain ATCC 700808 / DSM 15171 / DSS-3) OX=246200 GN=potA PE=3 SV=1	0.00147612	0.019893	39.837
+	SPO1689	0.0017596	3.81038	tr|Q5LSS7|Q5LSS7_RUEPO Uncharacterized protein OS=Ruegeria pomeroyi (strain ATCC 700808 / DSM 15171 / DSS-3) OX=246200 GN=SPO1689 PE=4 SV=1	0.000895622	0.0123186	8.596
+	potF SPO3469	0.000457236	3.80887	tr|Q5LMU3|Q5LMU3_RUEPO Putrescine-binding periplasmic protein OS=Ruegeria pomeroyi (strain ATCC 700808 / DSM 15171 / DSS-3) OX=246200 GN=potF PE=3 SV=1	0.00100974	0.0136672	39.873
+	sdhD SPO0359	0.00398877	3.79512	tr|Q5LXE9|Q5LXE9_RUEPO Succinate dehydrogenase, hydrophobic membrane anchor protein OS=Ruegeria pomeroyi (strain ATCC 700808 / DSM 15171 / DSS-3) OX=246200 GN=sdhD PE=4 SV=1	0.00077002	0.0124389	13.367
+	SPO0428	0.00315885	3.78415	tr|Q5LWB4|Q5LWB4_RUEPO Amino acid deaminase, putative OS=Ruegeria pomeroyi (strain ATCC 700808 / DSM 15171 / DSS-3) OX=246200 GN=SPO0428 PE=4 SV=1	0.0109806	0.131129	48.021
+	SPO0101	0.00180576	3.75743	tr|Q5LWP6|Q5LWP6_RUEPO Peptide/opine/nickel uptake family ABC transporter, periplasmic substrate-binding protein OS=Ruegeria pomeroyi (strain ATCC 700808 / DSM 15171 / DSS-3) OX=246200 GN=SPO0101 PE=4 SV=1	0.00240288	0.0305965	53.417
+	SPO1747	0.00190162	3.73698	tr|Q5LSM0|Q5LSM0_RUEPO Sarcosine oxidase, gamma subunit family OS=Ruegeria pomeroyi (strain ATCC 700808 / DSM 15171 / DSS-3) OX=246200 GN=SPO1747 PE=4 SV=1	0.00664596	0.0796866	19.236
+	SPO2344	2.75007e-05	3.70874	tr|Q5LQY8|Q5LQY8_RUEPO Sarcosine oxidase, gamma subunit family OS=Ruegeria pomeroyi (strain ATCC 700808 / DSM 15171 / DSS-3) OX=246200 GN=SPO2344 PE=4 SV=1	0.108014	1.39392	19.664
+	SPO1658	0.0198368	3.69402	tr|Q5LSV8|Q5LSV8_RUEPO Oligopeptide/dipeptide ABC transporter, permease protein OS=Ruegeria pomeroyi (strain ATCC 700808 / DSM 15171 / DSS-3) OX=246200 GN=SPO1658 PE=3 SV=1	0.00280421	0.0255501	39.022
+	SPO1290	0.000129461	3.62895	tr|Q5LTX0|Q5LTX0_RUEPO Uncharacterized protein OS=Ruegeria pomeroyi (strain ATCC 700808 / DSM 15171 / DSS-3) OX=246200 GN=SPO1290 PE=4 SV=1	0.0010542	0.0126876	21.226
+	SPO2904	0.00495081	3.61332	tr|Q5LPE4|Q5LPE4_RUEPO Ser/Thr protein phosphatase/nucleotidase, putative OS=Ruegeria pomeroyi (strain ATCC 700808 / DSM 15171 / DSS-3) OX=246200 GN=SPO2904 PE=3 SV=1	0.00110635	0.0132481	55.444
+	SPO2181	0.00494785	3.59994	tr|Q5LRE9|Q5LRE9_RUEPO ABC transporter, ATP-binding protein OS=Ruegeria pomeroyi (strain ATCC 700808 / DSM 15171 / DSS-3) OX=246200 GN=SPO2181 PE=4 SV=1	0.00061052	0.00598513	27.395
+	SPO0335	0.000377647	3.59147	tr|Q5LXB7|Q5LXB7_RUEPO Uncharacterized protein OS=Ruegeria pomeroyi (strain ATCC 700808 / DSM 15171 / DSS-3) OX=246200 GN=SPO0335 PE=4 SV=1	0.00146708	0.016897	94.329
+	SPO2571	0.000243974	3.58965	tr|Q5LQC1|Q5LQC1_RUEPO TRAP transporter, DctM subunit, putative OS=Ruegeria pomeroyi (strain ATCC 700808 / DSM 15171 / DSS-3) OX=246200 GN=SPO2571 PE=4 SV=1	0.00344421	0.040101	81.833
+	SPO1897	0.0145799	3.58472	tr|Q5LS72|Q5LS72_RUEPO Uncharacterized protein OS=Ruegeria pomeroyi (strain ATCC 700808 / DSM 15171 / DSS-3) OX=246200 GN=SPO1897 PE=4 SV=1	0.00205606	0.0185594	45.234
+	SPO0137	0.00816513	3.55445	tr|Q5LWT0|Q5LWT0_RUEPO Uncharacterized protein OS=Ruegeria pomeroyi (strain ATCC 700808 / DSM 15171 / DSS-3) OX=246200 GN=SPO0137 PE=4 SV=1	0.0029178	0.0279458	97.874
+	SPO2582	0.0108375	3.49387	tr|Q5LQB1|Q5LQB1_RUEPO Membrane protein, putative OS=Ruegeria pomeroyi (strain ATCC 700808 / DSM 15171 / DSS-3) OX=246200 GN=SPO2582 PE=4 SV=1	0.00058916	0.00531709	28.507
+	SPO3651	5.03009e-05	3.49368	tr|Q5LMB2|Q5LMB2_RUEPO Fatty acid desaturase family protein OS=Ruegeria pomeroyi (strain ATCC 700808 / DSM 15171 / DSS-3) OX=246200 GN=SPO3651 PE=4 SV=1	0.0012695	0.0143561	35.334
+	potG potA SPO3468	0.0169686	3.48773	tr|Q5LMU4|Q5LMU4_RUEPO Spermidine/putrescine import ATP-binding protein PotA OS=Ruegeria pomeroyi (strain ATCC 700808 / DSM 15171 / DSS-3) OX=246200 GN=potG PE=3 SV=1	0.0128594	0.105291	41.923
+	SPO2715	0.0110276	3.4678	tr|Q5LPY1|Q5LPY1_RUEPO GAF domain protein OS=Ruegeria pomeroyi (strain ATCC 700808 / DSM 15171 / DSS-3) OX=246200 GN=SPO2715 PE=4 SV=1	0.00187267	0.0165922	66.773
+	SPO0822	0.0164522	3.46765	tr|Q5LV80|Q5LV80_RUEPO Branched-chain amino acid ABC transporter, ATP-binding protein OS=Ruegeria pomeroyi (strain ATCC 700808 / DSM 15171 / DSS-3) OX=246200 GN=SPO0822 PE=4 SV=1	0.00270577	0.0225317	26.538
+	SPO3706	0.000223869	3.44583	tr|Q5LM58|Q5LM58_RUEPO Branched-chain amino acid ABC transporter, ATP-binding protein OS=Ruegeria pomeroyi (strain ATCC 700808 / DSM 15171 / DSS-3) OX=246200 GN=SPO3706 PE=4 SV=1	0.000667457	0.00704414	27.382
+	SPO0136	0.0201377	3.43904	tr|Q5LWT1|Q5LWT1_RUEPO Uncharacterized protein OS=Ruegeria pomeroyi (strain ATCC 700808 / DSM 15171 / DSS-3) OX=246200 GN=SPO0136 PE=4 SV=1	0.00751202	0.0598557	73.796
+	SPO0823	0.000574297	3.33851	tr|Q5LV79|Q5LV79_RUEPO Branched-chain amino acid ABC transporter, ATP-binding protein OS=Ruegeria pomeroyi (strain ATCC 700808 / DSM 15171 / DSS-3) OX=246200 GN=SPO0823 PE=4 SV=1	0.00349098	0.0342596	27.973
+	SPO3779	0.000378313	3.33121	tr|Q5LLY6|Q5LLY6_RUEPO Transcriptional regulator, LysR family OS=Ruegeria pomeroyi (strain ATCC 700808 / DSM 15171 / DSS-3) OX=246200 GN=SPO3779 PE=3 SV=1	0.00672558	0.0650433	33.904
+	coxL-1 SPO1519	0.00266958	3.33104	tr|Q5LT95|Q5LT95_RUEPO Carbon monoxide dehydrogenase, large subunit OS=Ruegeria pomeroyi (strain ATCC 700808 / DSM 15171 / DSS-3) OX=246200 GN=coxL-1 PE=4 SV=1	0.000858324	0.008398	83.767
+	SPO3018	5.9747e-05	3.31873	tr|Q5LP34|Q5LP34_RUEPO Uncharacterized protein OS=Ruegeria pomeroyi (strain ATCC 700808 / DSM 15171 / DSS-3) OX=246200 GN=SPO3018 PE=4 SV=1	0.00123163	0.0123943	40.777
+	SPO0139	0.00274976	3.3	tr|Q5LWU6|Q5LWU6_RUEPO ATPase, MoxR family OS=Ruegeria pomeroyi (strain ATCC 700808 / DSM 15171 / DSS-3) OX=246200 GN=SPO0139 PE=4 SV=1	0.000763613	0.00686077	36.345
+	SPO0098	0.00508482	3.27159	tr|Q5LWP9|Q5LWP9_RUEPO Peptide/opine/nickel uptake family ABC transporter, ATP-binding protein OS=Ruegeria pomeroyi (strain ATCC 700808 / DSM 15171 / DSS-3) OX=246200 GN=SPO0098 PE=3 SV=1	0.00374589	0.0310239	58.03
+	cobQ SPO1242	0.00213099	3.261	tr|Q5LU17|Q5LU17_RUEPO Cobyric acid synthase OS=Ruegeria pomeroyi (strain ATCC 700808 / DSM 15171 / DSS-3) OX=246200 GN=cobQ PE=3 SV=1	0.000372509	0.00366016	51.828
+	SPO1846	0.0182631	3.23126	tr|Q5LSC2|Q5LSC2_RUEPO Branched-chain amino acid ABC transporter, periplasmic substrate-binding protein OS=Ruegeria pomeroyi (strain ATCC 700808 / DSM 15171 / DSS-3) OX=246200 GN=SPO1846 PE=4 SV=1	0.00199698	0.0134712	41.122
+	glnD SPO0397	0.0102755	3.21627	sp|Q5LWE5|GLND_RUEPO Bifunctional uridylyltransferase/uridylyl-removing enzyme OS=Ruegeria pomeroyi (strain ATCC 700808 / DSM 15171 / DSS-3) OX=246200 GN=glnD PE=3 SV=1	0.000446006	0.00486632	102.5
+	SPO0112	3.48265e-05	3.20937	tr|Q5LWS0|Q5LWS0_RUEPO Poly(3-hydroxyalkanoate) polymerase family protein OS=Ruegeria pomeroyi (strain ATCC 700808 / DSM 15171 / DSS-3) OX=246200 GN=SPO0112 PE=4 SV=1	0.00609651	0.0558324	68.592
+	SPO1586	0.0008875	3.1882	tr|Q5LT28|Q5LT28_RUEPO Sarcosine oxidase, alpha subunit family OS=Ruegeria pomeroyi (strain ATCC 700808 / DSM 15171 / DSS-3) OX=246200 GN=SPO1586 PE=3 SV=1	0.000609557	0.00531627	105.7
+	folD1 SPO1559; folD3 SPO3101	0.00425001	3.18387	sp|Q5LNV2|FOLD1_RUEPO Bifunctional protein FolD 1/3 OS=Ruegeria pomeroyi (strain ATCC 700808 / DSM 15171 / DSS-3) OX=246200 GN=folD1 PE=3 SV=1	0.00104388	0.0102181	30.925
+	SPO2714	0.000252711	3.17873	tr|Q5LPY2|Q5LPY2_RUEPO Peptidase, M50 family OS=Ruegeria pomeroyi (strain ATCC 700808 / DSM 15171 / DSS-3) OX=246200 GN=SPO2714 PE=4 SV=1	0.000855078	0.00751601	78.552
+	SPO0825	0.000627938	3.1786	tr|Q5LV77|Q5LV77_RUEPO Branched-chain amino acid ABC transporter, periplasmic substrate-binding protein OS=Ruegeria pomeroyi (strain ATCC 700808 / DSM 15171 / DSS-3) OX=246200 GN=SPO0825 PE=4 SV=1	0.00125689	0.0110448	46.878
+	phaP SPO1293	0.00406052	3.17465	tr|Q5LTW7|Q5LTW7_RUEPO Phasin, PhaP OS=Ruegeria pomeroyi (strain ATCC 700808 / DSM 15171 / DSS-3) OX=246200 GN=phaP PE=4 SV=1	0.52056	4.22586	15.452
+	SPO2813	0.00236262	3.16259	tr|Q5LPN5|Q5LPN5_RUEPO Peptide/nickel/opine uptake family ABC transporter, ATP-binding protein, putative OS=Ruegeria pomeroyi (strain ATCC 700808 / DSM 15171 / DSS-3) OX=246200 GN=SPO2813 PE=3 SV=1	0.0205422	0.171236	68.668
+	SPO0218	0.00215623	3.16148	tr|Q5LX04|Q5LX04_RUEPO Mechanosensitive ion channel family protein OS=Ruegeria pomeroyi (strain ATCC 700808 / DSM 15171 / DSS-3) OX=246200 GN=SPO0218 PE=4 SV=1	0.000405368	0.00326829	49.411
+	SPO0572	0.0050342	3.15242	tr|Q5LVX3|Q5LVX3_RUEPO Adenylate/guanylate cyclase OS=Ruegeria pomeroyi (strain ATCC 700808 / DSM 15171 / DSS-3) OX=246200 GN=SPO0572 PE=4 SV=1	0.00138138	0.0107571	61.617
+	glcF SPO3480	4.90777e-05	3.14665	tr|Q5LMT2|Q5LMT2_RUEPO Glycolate oxidase, iron-sulfur subunit OS=Ruegeria pomeroyi (strain ATCC 700808 / DSM 15171 / DSS-3) OX=246200 GN=glcF PE=4 SV=1	0.00141202	0.012571	48.174
+	SPO1807	0.0207588	3.13298	tr|Q5LSG1|Q5LSG1_RUEPO Exonuclease, DNA polymerase III, epsilon subunit family OS=Ruegeria pomeroyi (strain ATCC 700808 / DSM 15171 / DSS-3) OX=246200 GN=SPO1807 PE=4 SV=1	0.000768454	0.00485128	49.845
+	gltL SPO2661	0.00210775	3.118	tr|Q5LQ35|Q5LQ35_RUEPO Glutamate/aspartate ABC transporter, ATP-binding protein OS=Ruegeria pomeroyi (strain ATCC 700808 / DSM 15171 / DSS-3) OX=246200 GN=gltL PE=4 SV=1	0.00103211	0.00817261	26.898
+	trxB SPO0903	0.00592178	3.1092	tr|Q5LUZ9|Q5LUZ9_RUEPO Thioredoxin reductase OS=Ruegeria pomeroyi (strain ATCC 700808 / DSM 15171 / DSS-3) OX=246200 GN=trxB PE=3 SV=1	0.000521819	0.00500448	33.529
+	SPO1131	0.0059403	3.09707	tr|Q5LUC3|Q5LUC3_RUEPO Glycine betaine/proline ABC transporter, periplasmic substrate-binding protein OS=Ruegeria pomeroyi (strain ATCC 700808 / DSM 15171 / DSS-3) OX=246200 GN=SPO1131 PE=4 SV=1	0.000904456	0.00722826	36.124
+	SPO3850	0.000139914	3.09524	tr|Q5LLS1|Q5LLS1_RUEPO S-(hydroxymethyl)glutathione dehydrogenase OS=Ruegeria pomeroyi (strain ATCC 700808 / DSM 15171 / DSS-3) OX=246200 GN=SPO3850 PE=3 SV=1	0.000602647	0.00517612	39.132
+	SPO2995	0.00133642	3.09374	tr|Q5LP55|Q5LP55_RUEPO Peptide/nickel/opine uptake family ABC transporter, periplasmic substrate-binding protein OS=Ruegeria pomeroyi (strain ATCC 700808 / DSM 15171 / DSS-3) OX=246200 GN=SPO2995 PE=4 SV=1	0.00997213	0.0833486	60.743
+	SPO0100	0.000811855	3.09338	tr|Q5LWP7|Q5LWP7_RUEPO Peptide/opine/nickel uptake family ABC transporter, permease protein OS=Ruegeria pomeroyi (strain ATCC 700808 / DSM 15171 / DSS-3) OX=246200 GN=SPO0100 PE=3 SV=1	0.000667909	0.00561588	34.14
+	SPO3620	0.00143517	3.05798	tr|Q5LME3|Q5LME3_RUEPO Sulfonate ABC transporter, periplasmic sulfonate-binding protein OS=Ruegeria pomeroyi (strain ATCC 700808 / DSM 15171 / DSS-3) OX=246200 GN=SPO3620 PE=4 SV=1	0.000828898	0.00671066	35.267
+	SPO3663	0.0167561	3.05527	tr|Q5LMA0|Q5LMA0_RUEPO TRAP dicarboxylate family transporter, DctM subunit OS=Ruegeria pomeroyi (strain ATCC 700808 / DSM 15171 / DSS-3) OX=246200 GN=SPO3663 PE=4 SV=1	0.000961254	0.00712515	47.208
+	SPO2996	0.00694992	3.0423	tr|Q5LP54|Q5LP54_RUEPO Peptide/nickel/opine uptake family ABC transporter, permease protein OS=Ruegeria pomeroyi (strain ATCC 700808 / DSM 15171 / DSS-3) OX=246200 GN=SPO2996 PE=3 SV=1	0.00269298	0.0189012	34.546
+	SPO1657	0.00580724	3.01955	tr|Q5LSV9|Q5LSV9_RUEPO Oligopeptide/dipeptide ABC transporter, permease protein OS=Ruegeria pomeroyi (strain ATCC 700808 / DSM 15171 / DSS-3) OX=246200 GN=SPO1657 PE=3 SV=1	0.00293192	0.020902	43.824
+	SPO1070	0.00380498	3.01796	tr|Q5LUI4|Q5LUI4_RUEPO Uncharacterized protein OS=Ruegeria pomeroyi (strain ATCC 700808 / DSM 15171 / DSS-3) OX=246200 GN=SPO1070 PE=4 SV=1	0.000953943	0.00797189	60.397
+	SPO1848	0.0116355	2.99135	tr|Q5LSC0|Q5LSC0_RUEPO Branched-chain amino acid ABC transporter, ATP-binding protein OS=Ruegeria pomeroyi (strain ATCC 700808 / DSM 15171 / DSS-3) OX=246200 GN=SPO1848 PE=4 SV=1	0.000828052	0.00560559	28.543
+	SPO0561	0.00109107	2.94766	tr|V5UZC4|V5UZC4_RUEPO ABC transporter OS=Ruegeria pomeroyi (strain ATCC 700808 / DSM 15171 / DSS-3) OX=246200 GN=SPO0561 PE=3 SV=1	0.0102529	0.0749871	64.805
+	SPO0301	0.000608623	2.94747	tr|Q5LX79|Q5LX79_RUEPO Glycerophosphoryl diester phosphodiesterase family protein OS=Ruegeria pomeroyi (strain ATCC 700808 / DSM 15171 / DSS-3) OX=246200 GN=SPO0301 PE=4 SV=1	0.00219564	0.0171744	65.857
+	SPO3126	0.000204034	2.92151	tr|Q5LNS7|Q5LNS7_RUEPO Sigma factor regulator PrtR, putative OS=Ruegeria pomeroyi (strain ATCC 700808 / DSM 15171 / DSS-3) OX=246200 GN=SPO3126 PE=4 SV=1	0.00130496	0.00966943	26.889
+	SPO3512	0.00217424	2.91535	tr|Q5LMQ1|Q5LMQ1_RUEPO Uncharacterized protein OS=Ruegeria pomeroyi (strain ATCC 700808 / DSM 15171 / DSS-3) OX=246200 GN=SPO3512 PE=4 SV=1	0.00310293	0.022182	31.842
+	SPO1520	0.00104994	2.89499	tr|Q5LT94|Q5LT94_RUEPO Carbon monoxide dehydrogenase, medium subunit, putative OS=Ruegeria pomeroyi (strain ATCC 700808 / DSM 15171 / DSS-3) OX=246200 GN=SPO1520 PE=4 SV=1	0.000651387	0.0049978	26.633
+	SPO3520	0.0130371	2.89421	tr|Q5LMP3|Q5LMP3_RUEPO Copper-translocating P-type ATPase OS=Ruegeria pomeroyi (strain ATCC 700808 / DSM 15171 / DSS-3) OX=246200 GN=SPO3520 PE=3 SV=1	0.00758066	0.0460592	76.115
+	glcE SPO3479	0.00227619	2.87189	tr|Q5LMT3|Q5LMT3_RUEPO Glycolate oxidase, GlcE subunit OS=Ruegeria pomeroyi (strain ATCC 700808 / DSM 15171 / DSS-3) OX=246200 GN=glcE PE=4 SV=1	0.00101317	0.00686378	37.78
+	SPO0971	0.00787957	2.86754	tr|Q5LUT2|Q5LUT2_RUEPO Oxidoreductase, GMC family OS=Ruegeria pomeroyi (strain ATCC 700808 / DSM 15171 / DSS-3) OX=246200 GN=SPO0971 PE=4 SV=1	0.00475241	0.0308055	57.929
+	ubiA SPO3630	0.00565327	2.86578	tr|Q5LMD4|Q5LMD4_RUEPO 4-hydroxybenzoate octaprenyltransferase OS=Ruegeria pomeroyi (strain ATCC 700808 / DSM 15171 / DSS-3) OX=246200 GN=ubiA PE=3 SV=1	0.000577146	0.0039249	35.441
+	ggt SPO0633	0.00303161	2.85007	tr|Q5LVR7|Q5LVR7_RUEPO Gamma-glutamyltranspeptidase OS=Ruegeria pomeroyi (strain ATCC 700808 / DSM 15171 / DSS-3) OX=246200 GN=ggt PE=4 SV=1	0.00157989	0.0109565	62.685
+	SPO2814	0.000159381	2.84972	tr|Q5LPN4|Q5LPN4_RUEPO Peptide/opine/nickel uptake family ABC transporter, periplasmic substrate-binding protein OS=Ruegeria pomeroyi (strain ATCC 700808 / DSM 15171 / DSS-3) OX=246200 GN=SPO2814 PE=4 SV=1	0.0248611	0.178205	61.784
+	SPO0842	0.00106857	2.82931	tr|Q5LV60|Q5LV60_RUEPO Glycosyl transferase, group 1 family protein OS=Ruegeria pomeroyi (strain ATCC 700808 / DSM 15171 / DSS-3) OX=246200 GN=SPO0842 PE=4 SV=1	0.00132677	0.00899357	43.101
+	SPO0316	0.00263696	2.80359	tr|Q5LXA0|Q5LXA0_RUEPO Electrotransfer ubiquinone oxidoreductase family protein OS=Ruegeria pomeroyi (strain ATCC 700808 / DSM 15171 / DSS-3) OX=246200 GN=SPO0316 PE=4 SV=1	0.283054	1.84193	59.391
+	SPO1839	0.00526421	2.78172	tr|Q5LSC9|Q5LSC9_RUEPO Sugar ABC transporter, periplasmic sugar-binding protein OS=Ruegeria pomeroyi (strain ATCC 700808 / DSM 15171 / DSS-3) OX=246200 GN=SPO1839 PE=4 SV=1	0.000615666	0.00417499	45.176
+	dctP SPO1773	0.00680193	2.72627	sp|Q5LSJ5|DCTP_RUEPO Solute-binding protein SPO1773 OS=Ruegeria pomeroyi (strain ATCC 700808 / DSM 15171 / DSS-3) OX=246200 GN=dctP PE=1 SV=1	0.000901218	0.00556637	34.905
+	SPO1497	0.0015854	2.70843	tr|Q5LTB7|Q5LTB7_RUEPO Efflux transporter, RND family, MFP subunit OS=Ruegeria pomeroyi (strain ATCC 700808 / DSM 15171 / DSS-3) OX=246200 GN=SPO1497 PE=4 SV=1	0.0253924	0.157702	45.19
+	regB SPO3867	0.0197454	2.70637	tr|Q5LLQ5|Q5LLQ5_RUEPO Sensor histidine kinase RegB OS=Ruegeria pomeroyi (strain ATCC 700808 / DSM 15171 / DSS-3) OX=246200 GN=regB PE=4 SV=1	0.00538431	0.028896	51.371
+	SPO1494	0.0126315	2.67519	tr|Q5LTC0|Q5LTC0_RUEPO 2-hydroxychromene-2-carboxylate isomerase, putative OS=Ruegeria pomeroyi (strain ATCC 700808 / DSM 15171 / DSS-3) OX=246200 GN=SPO1494 PE=4 SV=1	0.000795867	0.0049789	50.845
+	SPO1630	0.00465461	2.66232	tr|Q5LSY4|Q5LSY4_RUEPO Membrane protein, putative OS=Ruegeria pomeroyi (strain ATCC 700808 / DSM 15171 / DSS-3) OX=246200 GN=SPO1630 PE=4 SV=1	0.00154741	0.00899025	58.751
+	SPO1278	0.0156964	2.65632	tr|Q5LTY2|Q5LTY2_RUEPO Uncharacterized protein OS=Ruegeria pomeroyi (strain ATCC 700808 / DSM 15171 / DSS-3) OX=246200 GN=SPO1278 PE=4 SV=1	0.00251133	0.0135412	20.27
+	putA SPO3010	0.000235469	2.62194	tr|Q5LP42|Q5LP42_RUEPO Bifunctional protein PutA OS=Ruegeria pomeroyi (strain ATCC 700808 / DSM 15171 / DSS-3) OX=246200 GN=putA PE=3 SV=1	0.0107012	0.0646763	119.95
+	SPO0901	0.00159528	2.61948	tr|Q5LV01|Q5LV01_RUEPO Adenylate/guanylate cyclase OS=Ruegeria pomeroyi (strain ATCC 700808 / DSM 15171 / DSS-3) OX=246200 GN=SPO0901 PE=4 SV=1	0.00121578	0.00725291	61.16
+	SPO3272	0.00852267	2.6158	tr|Q5LND9|Q5LND9_RUEPO Glutamate synthase family protein OS=Ruegeria pomeroyi (strain ATCC 700808 / DSM 15171 / DSS-3) OX=246200 GN=SPO3272 PE=3 SV=1	0.0130234	0.0707254	57.847
+	SPO3375	0.0203443	2.61117	tr|Q5LN37|Q5LN37_RUEPO Uncharacterized protein OS=Ruegeria pomeroyi (strain ATCC 700808 / DSM 15171 / DSS-3) OX=246200 GN=SPO3375 PE=4 SV=1	0.00841916	0.0405773	62.628
+	ccoN-1 SPO3526	0.00952156	2.55818	tr|Q5LMN7|Q5LMN7_RUEPO Cytochrome c oxidase, cbb3-type, subunit I OS=Ruegeria pomeroyi (strain ATCC 700808 / DSM 15171 / DSS-3) OX=246200 GN=ccoN-1 PE=3 SV=1	0.00481555	0.0290276	60.077
+	SPO1486	6.15615e-05	2.55681	tr|Q5LTC8|Q5LTC8_RUEPO Uncharacterized protein OS=Ruegeria pomeroyi (strain ATCC 700808 / DSM 15171 / DSS-3) OX=246200 GN=SPO1486 PE=4 SV=1	0.000445922	0.00260438	20.348
+	SPO2652	0.00393632	2.54802	tr|Q5LQ44|Q5LQ44_RUEPO Uncharacterized protein OS=Ruegeria pomeroyi (strain ATCC 700808 / DSM 15171 / DSS-3) OX=246200 GN=SPO2652 PE=4 SV=1	0.00245852	0.0133427	36.408
+	SPO2591	0.000901149	2.52491	tr|Q5LQA2|Q5LQA2_RUEPO 27 kDa outer membrane protein, putative OS=Ruegeria pomeroyi (strain ATCC 700808 / DSM 15171 / DSS-3) OX=246200 GN=SPO2591 PE=4 SV=1	0.00103071	0.00589629	27.779
+	SPO3527	0.00682775	2.50939	tr|Q5LMN6|Q5LMN6_RUEPO Universal stress protein family protein OS=Ruegeria pomeroyi (strain ATCC 700808 / DSM 15171 / DSS-3) OX=246200 GN=SPO3527 PE=4 SV=2	0.0698894	0.361042	30.128
+	SPO2606	0.00763661	2.50755	tr|Q5LQ89|Q5LQ89_RUEPO Bacterial extracellular solute-binding protein, family 7 OS=Ruegeria pomeroyi (strain ATCC 700808 / DSM 15171 / DSS-3) OX=246200 GN=SPO2606 PE=4 SV=1	0.00186219	0.00953052	38.293
+	SPO0558	0.00114556	2.50414	tr|Q5LVY6|Q5LVY6_RUEPO Oligopeptide ABC transporter, permease protein OS=Ruegeria pomeroyi (strain ATCC 700808 / DSM 15171 / DSS-3) OX=246200 GN=SPO0558 PE=3 SV=1	0.00455569	0.0259011	42.722
+	SPO3665	0.00768322	2.48386	tr|Q5LM98|Q5LM98_RUEPO Bacterial extracellular solute-binding protein, family 7 OS=Ruegeria pomeroyi (strain ATCC 700808 / DSM 15171 / DSS-3) OX=246200 GN=SPO3665 PE=4 SV=1	0.000949465	0.00511007	34.773
+	SPO1636	0.00200487	2.47927	tr|Q5LSX8|Q5LSX8_RUEPO Zinc metalloprotease OS=Ruegeria pomeroyi (strain ATCC 700808 / DSM 15171 / DSS-3) OX=246200 GN=SPO1636 PE=3 SV=1	0.00204165	0.010837	37.971
+	SPO1849	0.0099497	2.47704	tr|Q5LSB9|Q5LSB9_RUEPO Branched-chain amino acid ABC transporter, ATP-binding protein OS=Ruegeria pomeroyi (strain ATCC 700808 / DSM 15171 / DSS-3) OX=246200 GN=SPO1849 PE=4 SV=1	0.00159293	0.00835661	28.17
+	SPO1977	0.00112191	2.46295	tr|Q5LRZ3|Q5LRZ3_RUEPO Uncharacterized protein OS=Ruegeria pomeroyi (strain ATCC 700808 / DSM 15171 / DSS-3) OX=246200 GN=SPO1977 PE=4 SV=1	0.000459226	0.00245789	38.484
+	SPO1460	0.00571529	2.4524	tr|Q5LTF4|Q5LTF4_RUEPO Indolepyruvate oxidoreductase, IorB subunit, putative OS=Ruegeria pomeroyi (strain ATCC 700808 / DSM 15171 / DSS-3) OX=246200 GN=SPO1460 PE=4 SV=1	0.0011256	0.00584527	55.064
+	SPO1810	0.0161362	2.45035	tr|Q5LSF8|Q5LSF8_RUEPO Sodium/solute symporter family protein OS=Ruegeria pomeroyi (strain ATCC 700808 / DSM 15171 / DSS-3) OX=246200 GN=SPO1810 PE=3 SV=1	0.0035133	0.0182618	62.815
+	SPO1134	0.00109253	2.42977	tr|Q5LUC0|Q5LUC0_RUEPO NnrU family protein OS=Ruegeria pomeroyi (strain ATCC 700808 / DSM 15171 / DSS-3) OX=246200 GN=SPO1134 PE=4 SV=1	0.000840885	0.00440792	23.554
+	SPO2590	0.0194037	2.41987	tr|Q5LQA3|Q5LQA3_RUEPO Peptidase, M48 family OS=Ruegeria pomeroyi (strain ATCC 700808 / DSM 15171 / DSS-3) OX=246200 GN=SPO2590 PE=4 SV=1	0.00255352	0.0111146	48.973
+	fhs1 fhs-1 SPO1557; fhs2 fhs-2 SPO3103	0.000236147	2.41908	sp|Q5LNV0|FTHS_RUEPO Formate--tetrahydrofolate ligase OS=Ruegeria pomeroyi (strain ATCC 700808 / DSM 15171 / DSS-3) OX=246200 GN=fhs1 PE=3 SV=1	0.0213613	0.112627	60.043
+	SPO3868	0.000658937	2.40999	tr|Q5LLQ4|Q5LLQ4_RUEPO Uncharacterized protein OS=Ruegeria pomeroyi (strain ATCC 700808 / DSM 15171 / DSS-3) OX=246200 GN=SPO3868 PE=4 SV=1	0.00827198	0.0426058	55.414
+	SPO0884	0.00907428	2.40825	tr|Q5LV18|Q5LV18_RUEPO Nickel/cobalt efflux system OS=Ruegeria pomeroyi (strain ATCC 700808 / DSM 15171 / DSS-3) OX=246200 GN=SPO0884 PE=3 SV=1	0.000906735	0.00460257	31.033
+	SPO1094a	0.00242597	2.40781	tr|V5V0J3|V5V0J3_RUEPO Uncharacterized protein OS=Ruegeria pomeroyi (strain ATCC 700808 / DSM 15171 / DSS-3) OX=246200 GN=SPO1094a PE=4 SV=1	0.00515145	0.027643	20.499
+	glyA1 glyA-1 SPO1572; glyA2 glyA-2 SPO2940	0.000636174	2.39671	sp|Q5LPA8|GLYA_RUEPO Serine hydroxymethyltransferase OS=Ruegeria pomeroyi (strain ATCC 700808 / DSM 15171 / DSS-3) OX=246200 GN=glyA1 PE=3 SV=1	0.00104607	0.00562224	46.162
+	nuoI SPO2770	0.00368851	2.36507	sp|Q5LPS9|NUOI_RUEPO NADH-quinone oxidoreductase subunit I OS=Ruegeria pomeroyi (strain ATCC 700808 / DSM 15171 / DSS-3) OX=246200 GN=nuoI PE=3 SV=1	0.018881	0.0993779	19.041
+	SPO3772	0.0153269	2.34329	tr|Q5LLZ2|Q5LLZ2_RUEPO NADH ubiquinone oxidoreductase, putative OS=Ruegeria pomeroyi (strain ATCC 700808 / DSM 15171 / DSS-3) OX=246200 GN=SPO3772 PE=4 SV=1	0.237684	1.04687	35.716
+	SPO0559	0.00157751	2.33371	tr|Q5LVY5|Q5LVY5_RUEPO Oligopeptide ABC transporter, permease protein OS=Ruegeria pomeroyi (strain ATCC 700808 / DSM 15171 / DSS-3) OX=246200 GN=SPO0559 PE=3 SV=1	0.00104188	0.00523421	37.45
+	SPO1511	0.0020418	2.33341	tr|Q5LTA3|Q5LTA3_RUEPO Efflux ABC transporter, ATP-binding protein OS=Ruegeria pomeroyi (strain ATCC 700808 / DSM 15171 / DSS-3) OX=246200 GN=SPO1511 PE=4 SV=1	0.000812669	0.00422085	26.489
+	SPO2335	0.00381188	2.30639	tr|Q5LQZ7|Q5LQZ7_RUEPO ABC transporter, ATP-binding/permease protein OS=Ruegeria pomeroyi (strain ATCC 700808 / DSM 15171 / DSS-3) OX=246200 GN=SPO2335 PE=4 SV=1	0.00444464	0.021301	66.856
+	SPO3288	0.0167507	2.29875	tr|Q5LNC4|Q5LNC4_RUEPO Ferric iron ABC transporter, permease protein OS=Ruegeria pomeroyi (strain ATCC 700808 / DSM 15171 / DSS-3) OX=246200 GN=SPO3288 PE=3 SV=1	0.00138304	0.00592153	59.97
+	SPO0816	0.00191577	2.27649	tr|Q5LV86|Q5LV86_RUEPO Uncharacterized protein OS=Ruegeria pomeroyi (strain ATCC 700808 / DSM 15171 / DSS-3) OX=246200 GN=SPO0816 PE=4 SV=1	0.000368821	0.00177653	17.603
+	tolQ SPO3112	0.00797991	2.27533	tr|Q5LNU1|Q5LNU1_RUEPO Tol-Pal system protein TolQ OS=Ruegeria pomeroyi (strain ATCC 700808 / DSM 15171 / DSS-3) OX=246200 GN=tolQ PE=3 SV=1	0.0198252	0.0859497	25.15
+	SPO1172	0.00688934	2.27409	tr|Q5LU86|Q5LU86_RUEPO FMN-dependent alpha-hydroxy acid dehydrogenase family protein OS=Ruegeria pomeroyi (strain ATCC 700808 / DSM 15171 / DSS-3) OX=246200 GN=SPO1172 PE=3 SV=2	0.0605543	0.269535	41.656
+	SPO1922	0.00667875	2.24443	tr|Q5LS48|Q5LS48_RUEPO Mechanosensitive ion channel family protein OS=Ruegeria pomeroyi (strain ATCC 700808 / DSM 15171 / DSS-3) OX=246200 GN=SPO1922 PE=4 SV=1	0.0141363	0.0611442	88.895
+	SPO2998	0.0116713	2.23872	tr|Q5LP52|Q5LP52_RUEPO Peptide/nickel/opine uptake family ABC transporter, ATP-binding protein OS=Ruegeria pomeroyi (strain ATCC 700808 / DSM 15171 / DSS-3) OX=246200 GN=SPO2998 PE=3 SV=1	0.0451575	0.202728	59.682
+	SPO1459	0.0150713	2.23443	tr|Q5LTF5|Q5LTF5_RUEPO Indolepyruvate oxidoreductase, IorA subunit, putative OS=Ruegeria pomeroyi (strain ATCC 700808 / DSM 15171 / DSS-3) OX=246200 GN=SPO1459 PE=4 SV=1	0.000914641	0.00437652	76.997
+	SPO1410	0.00280006	2.21446	tr|Q5LTK4|Q5LTK4_RUEPO Renal dipeptidase family protein OS=Ruegeria pomeroyi (strain ATCC 700808 / DSM 15171 / DSS-3) OX=246200 GN=SPO1410 PE=4 SV=1	0.00221059	0.00997319	42.404
+	SPO3778	0.00853448	2.21325	tr|Q5LLY7|Q5LLY7_RUEPO Oligopeptide/dipeptide ABC transporter, ATP-binding protein OS=Ruegeria pomeroyi (strain ATCC 700808 / DSM 15171 / DSS-3) OX=246200 GN=SPO3778 PE=3 SV=1	0.0658023	0.277902	38.193
+	soeA SPO3559	0.00319058	2.21082	tr|Q5LMK4|Q5LMK4_RUEPO Sulfite dehydrogenase molybdopterin cofacter-binding subunit SoeA cytosolic protein OS=Ruegeria pomeroyi (strain ATCC 700808 / DSM 15171 / DSS-3) OX=246200 GN=soeA PE=3 SV=1	0.000810997	0.003593	104.78
+	SPO2173	0.0112247	2.20537	tr|Q5LRF6|Q5LRF6_RUEPO Sensor histidine kinase OS=Ruegeria pomeroyi (strain ATCC 700808 / DSM 15171 / DSS-3) OX=246200 GN=SPO2173 PE=4 SV=1	0.00509839	0.0223865	48.528
+	SPO1547	0.000655984	2.20455	tr|Q5LT67|Q5LT67_RUEPO Peptide/opine/nickel uptake family ABC transporter, ATP-binding protein OS=Ruegeria pomeroyi (strain ATCC 700808 / DSM 15171 / DSS-3) OX=246200 GN=SPO1547 PE=4 SV=1	0.00585055	0.0270338	27.816
+	SPO2354	0.0170662	2.20446	tr|Q5LQX8|Q5LQX8_RUEPO Probable membrane transporter protein OS=Ruegeria pomeroyi (strain ATCC 700808 / DSM 15171 / DSS-3) OX=246200 GN=SPO2354 PE=3 SV=1	0.00132933	0.00539932	28.53
+	SPO0608	0.00261051	2.19595	tr|Q5LVT7|Q5LVT7_RUEPO Sugar ABC transporter, periplasmic sugar-binding protein OS=Ruegeria pomeroyi (strain ATCC 700808 / DSM 15171 / DSS-3) OX=246200 GN=SPO0608 PE=4 SV=1	0.00104633	0.00462374	65.89
+	SPO1210	0.017875	2.19144	tr|Q5LU48|Q5LU48_RUEPO Oligopeptide ABC transporter, periplasmic oligopeptide-binding protein OS=Ruegeria pomeroyi (strain ATCC 700808 / DSM 15171 / DSS-3) OX=246200 GN=SPO1210 PE=4 SV=1	0.00094971	0.00373144	58.231
+	nuoD SPO2782	0.00856246	2.18071	sp|Q5LPR7|NUOD_RUEPO NADH-quinone oxidoreductase subunit D OS=Ruegeria pomeroyi (strain ATCC 700808 / DSM 15171 / DSS-3) OX=246200 GN=nuoD PE=3 SV=1	0.0494606	0.203405	45.794
+	SPO1352a	0.00540021	2.17395	tr|V5V0J8|V5V0J8_RUEPO Uncharacterized protein OS=Ruegeria pomeroyi (strain ATCC 700808 / DSM 15171 / DSS-3) OX=246200 GN=SPO1352a PE=4 SV=1	0.102794	0.492469	17.996
+	SPO3774	0.000505967	2.16859	tr|Q5LLZ1|Q5LLZ1_RUEPO Oligopeptide/dipeptide ABC transporter, periplasmic substrate-binding protein OS=Ruegeria pomeroyi (strain ATCC 700808 / DSM 15171 / DSS-3) OX=246200 GN=SPO3774 PE=4 SV=1	0.0977771	0.439398	57.354
+	SPO3473	0.000272589	2.15826	tr|Q5LMT9|Q5LMT9_RUEPO Polyamine ABC trasnporter, periplasmic polyamine-binding protein OS=Ruegeria pomeroyi (strain ATCC 700808 / DSM 15171 / DSS-3) OX=246200 GN=SPO3473 PE=4 SV=1	0.0160252	0.072056	38.121
+	sdhA SPO0360	0.00627479	2.14346	tr|Q5LXE8|Q5LXE8_RUEPO Succinate dehydrogenase flavoprotein subunit OS=Ruegeria pomeroyi (strain ATCC 700808 / DSM 15171 / DSS-3) OX=246200 GN=sdhA PE=3 SV=1	0.229254	0.948116	65.07
+	SPO0188	0.00282878	2.10239	tr|Q5LWY2|Q5LWY2_RUEPO Sensor histidine kinase OS=Ruegeria pomeroyi (strain ATCC 700808 / DSM 15171 / DSS-3) OX=246200 GN=SPO0188 PE=4 SV=1	0.000763784	0.00342669	50.33
+	hisA2 SPO2272	0.0131784	2.09935	sp|Q5LR59|HIS42_RUEPO 1-(5-phosphoribosyl)-5-[(5-phosphoribosylamino)methylideneamino] imidazole-4-carboxamide isomerase 2 OS=Ruegeria pomeroyi (strain ATCC 700808 / DSM 15171 / DSS-3) OX=246200 GN=hisA2 PE=3 SV=1	0.000607539	0.00238274	26.799
+	SPO1873	0.0104464	2.08892	tr|Q5LS95|Q5LS95_RUEPO Pyruvate ferredoxin/flavodoxin oxidoreductase family protein OS=Ruegeria pomeroyi (strain ATCC 700808 / DSM 15171 / DSS-3) OX=246200 GN=SPO1873 PE=4 SV=1	0.178813	0.703038	124.32
+	SPO0560	0.00094968	2.07731	tr|Q5LVY4|Q5LVY4_RUEPO Oligopeptide ABC transporter, periplasmic oligopeptide-binding protein OS=Ruegeria pomeroyi (strain ATCC 700808 / DSM 15171 / DSS-3) OX=246200 GN=SPO0560 PE=4 SV=1	0.000975063	0.00401336	72.154
+	SPO3705	0.00950849	2.07484	tr|Q5LM59|Q5LM59_RUEPO Branched-chain amino acid ABC transporter, periplasmic branched-chain amino acid-binding protein OS=Ruegeria pomeroyi (strain ATCC 700808 / DSM 15171 / DSS-3) OX=246200 GN=SPO3705 PE=4 SV=1	0.000876022	0.00349213	42.222
+	SPO1424	0.000883044	2.07018	tr|Q5LTJ0|Q5LTJ0_RUEPO Glutathione-regulated potassium-efflux system protein OS=Ruegeria pomeroyi (strain ATCC 700808 / DSM 15171 / DSS-3) OX=246200 GN=SPO1424 PE=3 SV=1	0.00171174	0.00712015	67.76
+	SPO3026	0.00633057	2.04458	tr|Q5LP26|Q5LP26_RUEPO Strictosidine synthase family protein OS=Ruegeria pomeroyi (strain ATCC 700808 / DSM 15171 / DSS-3) OX=246200 GN=SPO3026 PE=4 SV=1	0.0219095	0.0839971	42.818
+	SPO2816	0.0105342	2.04036	tr|Q5LPN2|Q5LPN2_RUEPO Peptide/nickel/opine uptake family ABC transporter, permease protein OS=Ruegeria pomeroyi (strain ATCC 700808 / DSM 15171 / DSS-3) OX=246200 GN=SPO2816 PE=3 SV=2	0.0343754	0.13	33.343
+	SPO2057	0.00821939	2.03669	tr|Q5LRR8|Q5LRR8_RUEPO Membrane protein, putative OS=Ruegeria pomeroyi (strain ATCC 700808 / DSM 15171 / DSS-3) OX=246200 GN=SPO2057 PE=4 SV=1	0.000856278	0.00348114	41.754
+	SPO1404	0.000555936	2.02932	tr|Q5LTL0|Q5LTL0_RUEPO Membrane protein, putative OS=Ruegeria pomeroyi (strain ATCC 700808 / DSM 15171 / DSS-3) OX=246200 GN=SPO1404 PE=4 SV=1	0.00130752	0.00528544	43.072
+	yejA SPO3537	0.00676047	2.0019	tr|Q5LMM6|Q5LMM6_RUEPO Oligopeptide/dipeptide uptake family ABC transporter, periplasmic substrate-binding protein OS=Ruegeria pomeroyi (strain ATCC 700808 / DSM 15171 / DSS-3) OX=246200 GN=yejA PE=4 SV=1	0.00307493	0.013129	72.653
+	SPO1847	0.0177673	1.99974	tr|Q5LSC1|Q5LSC1_RUEPO AMP-binding enzyme OS=Ruegeria pomeroyi (strain ATCC 700808 / DSM 15171 / DSS-3) OX=246200 GN=SPO1847 PE=4 SV=1	0.00307897	0.0130231	70.276
+	mmsA SPO2203	0.0106926	1.99301	tr|Q5LRC6|Q5LRC6_RUEPO Methylmalonate-semialdehyde dehydrogenase OS=Ruegeria pomeroyi (strain ATCC 700808 / DSM 15171 / DSS-3) OX=246200 GN=mmsA PE=4 SV=1	0.000909517	0.00335729	53.691
+	SPO3296	0.00263818	1.98583	tr|Q5LNB6|Q5LNB6_RUEPO AMP-binding enzyme OS=Ruegeria pomeroyi (strain ATCC 700808 / DSM 15171 / DSS-3) OX=246200 GN=SPO3296 PE=4 SV=1	0.00048444	0.00184107	73.034
+	SPO3707	0.015506	1.96931	tr|Q5LM57|Q5LM57_RUEPO Branched-chain amino acid ABC transporter, ATP-binding protein OS=Ruegeria pomeroyi (strain ATCC 700808 / DSM 15171 / DSS-3) OX=246200 GN=SPO3707 PE=4 SV=1	0.00156589	0.00588173	26.196
+	SPO1835	0.000874767	1.96803	tr|Q5LSD3|Q5LSD3_RUEPO Sugar ABC transporter, ATP-binding protein OS=Ruegeria pomeroyi (strain ATCC 700808 / DSM 15171 / DSS-3) OX=246200 GN=SPO1835 PE=3 SV=1	0.0107673	0.0425361	35.997
+	ccrA SPO0370	0.0129857	1.96777	tr|Q5LXF6|Q5LXF6_RUEPO Crotonyl-CoA reductase OS=Ruegeria pomeroyi (strain ATCC 700808 / DSM 15171 / DSS-3) OX=246200 GN=ccrA PE=4 SV=1	0.000572734	0.00211536	47.424
+	SPO1213	0.00244085	1.94845	tr|Q5LU45|Q5LU45_RUEPO Oligopeptide ABC transporter, ATP-binding protein OS=Ruegeria pomeroyi (strain ATCC 700808 / DSM 15171 / DSS-3) OX=246200 GN=SPO1213 PE=3 SV=1	0.0168491	0.0626319	61.156
+	SPO0528	0.0018333	1.9453	tr|Q5LW15|Q5LW15_RUEPO Membrane protein, putative OS=Ruegeria pomeroyi (strain ATCC 700808 / DSM 15171 / DSS-3) OX=246200 GN=SPO0528 PE=4 SV=1	0.138004	0.513821	50.725
+	SPO3481	0.00331805	1.9333	tr|Q5LMT1|Q5LMT1_RUEPO Membrane protein, putative OS=Ruegeria pomeroyi (strain ATCC 700808 / DSM 15171 / DSS-3) OX=246200 GN=SPO3481 PE=4 SV=1	0.000702783	0.00273955	41.669
+	SPO3851	0.0147712	1.9329	tr|Q5LLS0|Q5LLS0_RUEPO HemY domain protein OS=Ruegeria pomeroyi (strain ATCC 700808 / DSM 15171 / DSS-3) OX=246200 GN=SPO3851 PE=4 SV=1	0.0708641	0.24855	53.324
+	SPO1208	0.00280766	1.92897	tr|Q5LU50|Q5LU50_RUEPO Voltage-gated chloride channel family protein OS=Ruegeria pomeroyi (strain ATCC 700808 / DSM 15171 / DSS-3) OX=246200 GN=SPO1208 PE=4 SV=1	0.00269663	0.0101513	61.448
+	sdhB SPO0361	0.00376165	1.91721	tr|Q5LXE7|Q5LXE7_RUEPO Succinate dehydrogenase iron-sulfur subunit OS=Ruegeria pomeroyi (strain ATCC 700808 / DSM 15171 / DSS-3) OX=246200 GN=sdhB PE=3 SV=1	0.143801	0.525392	29.652
+	SPO3449	0.0142902	1.90196	tr|Q5LMW3|Q5LMW3_RUEPO Fatty acid desaturase family protein OS=Ruegeria pomeroyi (strain ATCC 700808 / DSM 15171 / DSS-3) OX=246200 GN=SPO3449 PE=4 SV=1	0.00152603	0.00574034	43.887
+	SPO0724	0.0169708	1.8855	tr|Q5LVH7|Q5LVH7_RUEPO Oxidoreductase, short-chain dehydrogenase/reductase family OS=Ruegeria pomeroyi (strain ATCC 700808 / DSM 15171 / DSS-3) OX=246200 GN=SPO0724 PE=3 SV=1	0.00976535	0.0393647	30.344
+	SPO3815	0.012944	1.87867	tr|Q5LLV6|Q5LLV6_RUEPO ABC transporter, permease protein OS=Ruegeria pomeroyi (strain ATCC 700808 / DSM 15171 / DSS-3) OX=246200 GN=SPO3815 PE=4 SV=1	0.00665486	0.0225192	116.06
+	SPO2186	0.0128104	1.86665	tr|Q5LRE4|Q5LRE4_RUEPO TRAP transporter, 4TM/12TM fusion protein OS=Ruegeria pomeroyi (strain ATCC 700808 / DSM 15171 / DSS-3) OX=246200 GN=SPO2186 PE=4 SV=1	0.0158974	0.0529692	92.253
+	SPO1197	0.00580709	1.86543	tr|Q5LU61|Q5LU61_RUEPO Amino acid permease OS=Ruegeria pomeroyi (strain ATCC 700808 / DSM 15171 / DSS-3) OX=246200 GN=SPO1197 PE=4 SV=1	0.000814678	0.00304284	40.9
+	fabI-2 SPO2142	0.0161071	1.85022	tr|Q5LRI6|Q5LRI6_RUEPO Enoyl-[acyl-carrier-protein] reductase [NADH] OS=Ruegeria pomeroyi (strain ATCC 700808 / DSM 15171 / DSS-3) OX=246200 GN=fabI-2 PE=3 SV=1	0.000482399	0.0016987	28.868
+	aspC-1 SPO0584	0.00583317	1.84637	tr|Q5LVW1|Q5LVW1_RUEPO Aminotransferase OS=Ruegeria pomeroyi (strain ATCC 700808 / DSM 15171 / DSS-3) OX=246200 GN=aspC-1 PE=3 SV=1	0.00105142	0.0036778	40.639
+	nuoG SPO2774	0.00770176	1.83323	tr|Q5LPS5|Q5LPS5_RUEPO NADH-quinone oxidoreductase OS=Ruegeria pomeroyi (strain ATCC 700808 / DSM 15171 / DSS-3) OX=246200 GN=nuoG PE=3 SV=1	0.10854	0.36519	72.173
+	SPO1320	0.0034452	1.82959	tr|Q5LTU2|Q5LTU2_RUEPO Lipoprotein, putative OS=Ruegeria pomeroyi (strain ATCC 700808 / DSM 15171 / DSS-3) OX=246200 GN=SPO1320 PE=4 SV=1	0.00107288	0.00380513	72.995
+	SPO1725	0.00653255	1.82509	tr|Q5LSP0|Q5LSP0_RUEPO Uncharacterized protein OS=Ruegeria pomeroyi (strain ATCC 700808 / DSM 15171 / DSS-3) OX=246200 GN=SPO1725 PE=4 SV=1	0.0174731	0.0601314	28.318
+	nuoC SPO2784	0.0107493	1.82468	sp|Q5LPR5|NUOC_RUEPO NADH-quinone oxidoreductase subunit C OS=Ruegeria pomeroyi (strain ATCC 700808 / DSM 15171 / DSS-3) OX=246200 GN=nuoC PE=3 SV=1	0.0507956	0.171746	23.449
+	SPO3441	0.000404421	1.81262	tr|Q5LMX1|Q5LMX1_RUEPO Uncharacterized protein OS=Ruegeria pomeroyi (strain ATCC 700808 / DSM 15171 / DSS-3) OX=246200 GN=SPO3441 PE=4 SV=1	0.003347	0.0118168	53.573
+	SPO0848	0.0116112	1.80469	tr|Q5LV54|Q5LV54_RUEPO Glycosyl transferase, group 2 family protein OS=Ruegeria pomeroyi (strain ATCC 700808 / DSM 15171 / DSS-3) OX=246200 GN=SPO0848 PE=4 SV=1	0.00238	0.00784617	36.353
+	SPO3852	0.0110368	1.79768	tr|Q5LLR9|Q5LLR9_RUEPO Uncharacterized protein OS=Ruegeria pomeroyi (strain ATCC 700808 / DSM 15171 / DSS-3) OX=246200 GN=SPO3852 PE=4 SV=1	0.0483908	0.158049	46.123
+	SPO3777	0.00586468	1.7772	tr|Q5LLY8|Q5LLY8_RUEPO Oligopeptide/dipeptide ABC transporter, ATP-binding protein OS=Ruegeria pomeroyi (strain ATCC 700808 / DSM 15171 / DSS-3) OX=246200 GN=SPO3777 PE=3 SV=1	0.0651438	0.213486	37.961
+	SPO1212	0.00122069	1.76678	tr|Q5LU46|Q5LU46_RUEPO Oligopeptide ABC transporter, permease protein OS=Ruegeria pomeroyi (strain ATCC 700808 / DSM 15171 / DSS-3) OX=246200 GN=SPO1212 PE=3 SV=1	0.00381737	0.0128378	31.999
+	SPO3419	0.0036309	1.74739	tr|Q5LMZ3|Q5LMZ3_RUEPO Ubiquinone biosynthesis hydroxylase, UbiH/UbiF/VisC/COQ6 family OS=Ruegeria pomeroyi (strain ATCC 700808 / DSM 15171 / DSS-3) OX=246200 GN=SPO3419 PE=4 SV=1	0.0017784	0.00579636	44.873
+	SPO0317	0.000158959	1.74128	tr|Q5LX99|Q5LX99_RUEPO TPR domain protein OS=Ruegeria pomeroyi (strain ATCC 700808 / DSM 15171 / DSS-3) OX=246200 GN=SPO0317 PE=4 SV=1	0.0032341	0.010854	66.237
+	SPO0434	0.00274424	1.7324	tr|Q5LWA8|Q5LWA8_RUEPO ABC transporter, ATP-binding protein OS=Ruegeria pomeroyi (strain ATCC 700808 / DSM 15171 / DSS-3) OX=246200 GN=SPO0434 PE=4 SV=1	0.00854752	0.0276228	24.391
+	nuoM SPO2764	0.00457267	1.72673	tr|Q5LPT5|Q5LPT5_RUEPO NADH dehydrogenase I, M subunit OS=Ruegeria pomeroyi (strain ATCC 700808 / DSM 15171 / DSS-3) OX=246200 GN=nuoM PE=4 SV=1	0.0159264	0.0516391	55.963
+	SPO2749	0.00702226	1.72077	tr|Q5LPV0|Q5LPV0_RUEPO Membrane protein, putative OS=Ruegeria pomeroyi (strain ATCC 700808 / DSM 15171 / DSS-3) OX=246200 GN=SPO2749 PE=4 SV=1	0.00268607	0.00880668	63.253
+	SPO0733	0.00184055	1.69978	tr|Q5LVG9|Q5LVG9_RUEPO Esterase, putative OS=Ruegeria pomeroyi (strain ATCC 700808 / DSM 15171 / DSS-3) OX=246200 GN=SPO0733 PE=4 SV=1	0.0163502	0.0520242	34.961
+	SPO3522	0.0137618	1.699	tr|Q5LMP1|Q5LMP1_RUEPO Iron-sulfur-binding protein, RdxA/RdxB/FixG family OS=Ruegeria pomeroyi (strain ATCC 700808 / DSM 15171 / DSS-3) OX=246200 GN=SPO3522 PE=4 SV=1	0.0223628	0.0683935	54.104
+	SPO1891	0.00382101	1.69486	tr|Q5LS77|Q5LS77_RUEPO C4-dicarboxylate transport sensor protein DctB, putative OS=Ruegeria pomeroyi (strain ATCC 700808 / DSM 15171 / DSS-3) OX=246200 GN=SPO1891 PE=4 SV=1	0.0193022	0.0613217	65.2
+	SPO1427	0.0097319	1.68741	tr|Q5LTI7|Q5LTI7_RUEPO Uncharacterized protein OS=Ruegeria pomeroyi (strain ATCC 700808 / DSM 15171 / DSS-3) OX=246200 GN=SPO1427 PE=4 SV=1	0.00502919	0.0161312	77.979
+	SPO0019	0.000743152	1.6822	tr|Q5LWG2|Q5LWG2_RUEPO Membrane protein, putative OS=Ruegeria pomeroyi (strain ATCC 700808 / DSM 15171 / DSS-3) OX=246200 GN=SPO0019 PE=4 SV=1	0.000658157	0.00210657	29.956
+	SPO2952	0.000934365	1.64207	tr|Q5LP96|Q5LP96_RUEPO TrkA domain protein OS=Ruegeria pomeroyi (strain ATCC 700808 / DSM 15171 / DSS-3) OX=246200 GN=SPO2952 PE=4 SV=1	0.0030543	0.00939411	63.256
+	SPO0644	0.00476083	1.63738	tr|Q5LVQ6|Q5LVQ6_RUEPO Uncharacterized protein OS=Ruegeria pomeroyi (strain ATCC 700808 / DSM 15171 / DSS-3) OX=246200 GN=SPO0644 PE=4 SV=2	0.0335069	0.100537	15.12
+	SPO1307	0.00555704	1.62486	tr|Q5LTV5|Q5LTV5_RUEPO His/Glu/Gln/Arg/opine family ABC transporter, ATP-binding protein OS=Ruegeria pomeroyi (strain ATCC 700808 / DSM 15171 / DSS-3) OX=246200 GN=SPO1307 PE=4 SV=1	0.0546292	0.163363	28.359
+	potA SPO3472	0.0028662	1.60271	tr|Q5LMU0|Q5LMU0_RUEPO Spermidine/putrescine import ATP-binding protein PotA OS=Ruegeria pomeroyi (strain ATCC 700808 / DSM 15171 / DSS-3) OX=246200 GN=potA PE=3 SV=1	0.23118	0.684275	41.575
+	ribD SPO1754	0.0148572	1.56113	tr|Q5LSL3|Q5LSL3_RUEPO Riboflavin biosynthesis protein RibD OS=Ruegeria pomeroyi (strain ATCC 700808 / DSM 15171 / DSS-3) OX=246200 GN=ribD PE=3 SV=1	0.00189987	0.00526095	38.071
+	lolE SPO1123	0.00181219	1.54902	tr|Q5LUD1|Q5LUD1_RUEPO Lipoprotein releasing system transmembrane protein LolE OS=Ruegeria pomeroyi (strain ATCC 700808 / DSM 15171 / DSS-3) OX=246200 GN=lolE PE=4 SV=1	0.02793	0.0799924	48.342
+	nuoN SPO2763	0.00255752	1.54246	tr|Q5LPT6|Q5LPT6_RUEPO NADH-quinone oxidoreductase subunit N OS=Ruegeria pomeroyi (strain ATCC 700808 / DSM 15171 / DSS-3) OX=246200 GN=nuoN PE=3 SV=1	0.0159792	0.0456816	51.096
+	SPO1883	0.0121816	1.52937	tr|Q5LS85|Q5LS85_RUEPO Uncharacterized protein OS=Ruegeria pomeroyi (strain ATCC 700808 / DSM 15171 / DSS-3) OX=246200 GN=SPO1883 PE=4 SV=1	0.000638534	0.00180007	55.058
+	SPO0879	0.00051771	1.52918	tr|Q5LV23|Q5LV23_RUEPO Acyl-CoA dehydrogenase family protein OS=Ruegeria pomeroyi (strain ATCC 700808 / DSM 15171 / DSS-3) OX=246200 GN=SPO0879 PE=3 SV=1	0.000567535	0.00163109	46.145
+	SPO0810	0.00164486	1.52907	tr|Q5LV92|Q5LV92_RUEPO 6-aminohexanoate-dimer hydrolase, putative OS=Ruegeria pomeroyi (strain ATCC 700808 / DSM 15171 / DSS-3) OX=246200 GN=SPO0810 PE=4 SV=1	0.0314503	0.0895882	41.802
+	SPO2985	0.00859863	1.50877	tr|Q5LP65|Q5LP65_RUEPO Uncharacterized protein OS=Ruegeria pomeroyi (strain ATCC 700808 / DSM 15171 / DSS-3) OX=246200 GN=SPO2985 PE=4 SV=1	0.0276191	0.0760952	32.531
+	SPO1006	0.00672016	1.48981	tr|Q5LUP7|Q5LUP7_RUEPO NADH dehydrogenase subunit, putative OS=Ruegeria pomeroyi (strain ATCC 700808 / DSM 15171 / DSS-3) OX=246200 GN=SPO1006 PE=4 SV=1	0.0293557	0.0798204	14.75
+	SPO3776	0.00235349	1.46067	tr|Q5LLY9|Q5LLY9_RUEPO Oligopeptide/dipeptide ABC transporter, permease protein OS=Ruegeria pomeroyi (strain ATCC 700808 / DSM 15171 / DSS-3) OX=246200 GN=SPO3776 PE=3 SV=1	0.013481	0.0364151	34.509
+	kpsC SPO1755	0.00139598	1.45597	tr|Q5LSL2|Q5LSL2_RUEPO Capsular polysaccharide export protein KpsC OS=Ruegeria pomeroyi (strain ATCC 700808 / DSM 15171 / DSS-3) OX=246200 GN=kpsC PE=4 SV=1	0.00278586	0.00766008	72.972
+	SPO3812	0.00210173	1.45522	tr|Q5LLV9|Q5LLV9_RUEPO Carboxyl-terminal protease family protein OS=Ruegeria pomeroyi (strain ATCC 700808 / DSM 15171 / DSS-3) OX=246200 GN=SPO3812 PE=3 SV=1	0.0155077	0.0418333	47.378
+	lpxK SPO3445	0.0120532	1.45302	sp|Q5LMW7|LPXK_RUEPO Tetraacyldisaccharide 4-kinase OS=Ruegeria pomeroyi (strain ATCC 700808 / DSM 15171 / DSS-3) OX=246200 GN=lpxK PE=3 SV=1	0.0157613	0.0411244	35.334
+	nuoH SPO2772	0.00560335	1.45285	sp|Q5LPS7|NUOH_RUEPO NADH-quinone oxidoreductase subunit H OS=Ruegeria pomeroyi (strain ATCC 700808 / DSM 15171 / DSS-3) OX=246200 GN=nuoH PE=3 SV=1	0.0192139	0.0520062	38.37
+	nuoB SPO2785	0.00243798	1.44376	sp|Q5LPR4|NUOB_RUEPO NADH-quinone oxidoreductase subunit B OS=Ruegeria pomeroyi (strain ATCC 700808 / DSM 15171 / DSS-3) OX=246200 GN=nuoB PE=3 SV=2	0.019439	0.0524562	19.456
+	SPO1663	0.0134847	1.43256	tr|Q5LSV3|Q5LSV3_RUEPO Uncharacterized protein OS=Ruegeria pomeroyi (strain ATCC 700808 / DSM 15171 / DSS-3) OX=246200 GN=SPO1663 PE=4 SV=1	0.0015436	0.00397206	26.364
+	SPO3171	0.0114045	1.4004	tr|Q5LNN2|Q5LNN2_RUEPO OmpA domain protein OS=Ruegeria pomeroyi (strain ATCC 700808 / DSM 15171 / DSS-3) OX=246200 GN=SPO3171 PE=4 SV=1	0.00480733	0.0122037	83.175
+	ftsZ SPO1204	0.00125314	1.39246	tr|Q5LU54|Q5LU54_RUEPO Cell division protein FtsZ OS=Ruegeria pomeroyi (strain ATCC 700808 / DSM 15171 / DSS-3) OX=246200 GN=ftsZ PE=3 SV=1	0.00446257	0.011698	57.319
+	SPO0706	0.00112433	1.3854	tr|Q5LVJ5|Q5LVJ5_RUEPO Oligopeptide ABC transporter, periplasmic oligopeptide-binding protein OS=Ruegeria pomeroyi (strain ATCC 700808 / DSM 15171 / DSS-3) OX=246200 GN=SPO0706 PE=4 SV=1	0.00517863	0.0135733	74.553
+	SPO0433	0.00448302	1.38379	tr|Q5LWA9|Q5LWA9_RUEPO ABC transporter, permease protein OS=Ruegeria pomeroyi (strain ATCC 700808 / DSM 15171 / DSS-3) OX=246200 GN=SPO0433 PE=4 SV=1	0.00992508	0.0253738	87.411
+	SPO2739	0.00614707	1.36386	tr|Q5LPW0|Q5LPW0_RUEPO D-alanyl-D-alanine carboxypeptidase OS=Ruegeria pomeroyi (strain ATCC 700808 / DSM 15171 / DSS-3) OX=246200 GN=SPO2739 PE=3 SV=1	0.107639	0.269152	41.708
+	SPO1305	0.000762967	1.33969	tr|Q5LTV7|Q5LTV7_RUEPO ABC transporter, permease protein, HisMQ family OS=Ruegeria pomeroyi (strain ATCC 700808 / DSM 15171 / DSS-3) OX=246200 GN=SPO1305 PE=3 SV=1	0.00768474	0.0193662	33.473
+	SPO3631	0.0118336	1.33332	tr|Q5LMD3|Q5LMD3_RUEPO OmpA domain protein OS=Ruegeria pomeroyi (strain ATCC 700808 / DSM 15171 / DSS-3) OX=246200 GN=SPO3631 PE=3 SV=1	0.0488988	0.118582	67.405
+	SPO0765	0.00450442	1.32253	tr|Q5LVD7|Q5LVD7_RUEPO Glutamine synthetase family protein OS=Ruegeria pomeroyi (strain ATCC 700808 / DSM 15171 / DSS-3) OX=246200 GN=SPO0765 PE=3 SV=1	0.00242588	0.00596219	47.104
+	SPO1939	0.000693341	1.30915	tr|Q5LS31|Q5LS31_RUEPO Branched-chain amino acid ABC transporter, periplasmic substrate-binding protein OS=Ruegeria pomeroyi (strain ATCC 700808 / DSM 15171 / DSS-3) OX=246200 GN=SPO1939 PE=4 SV=1	0.0270609	0.0665763	40.197
+	nuoK SPO2766	0.0123677	1.30208	sp|Q5LPT3|NUOK_RUEPO NADH-quinone oxidoreductase subunit K OS=Ruegeria pomeroyi (strain ATCC 700808 / DSM 15171 / DSS-3) OX=246200 GN=nuoK PE=3 SV=1	0.0349133	0.0824139	10.934
+	SPO3546	0.00117264	1.28676	tr|Q5LML7|Q5LML7_RUEPO Zinc metallopeptidase, putative OS=Ruegeria pomeroyi (strain ATCC 700808 / DSM 15171 / DSS-3) OX=246200 GN=SPO3546 PE=4 SV=1	0.00901927	0.0218738	30.59
+	aasadh SPO0235	0.000507845	1.28531	tr|Q5LX23|Q5LX23_RUEPO Alpha-aminoadipic semialdehyde dehydrogenase OS=Ruegeria pomeroyi (strain ATCC 700808 / DSM 15171 / DSS-3) OX=246200 GN=aasadh PE=3 SV=1	0.0168508	0.041027	53.017
+	SPO1788	0.00571359	1.26752	tr|Q5LSI0|Q5LSI0_RUEPO ABC transporter, periplasmic substrate-binding protein OS=Ruegeria pomeroyi (strain ATCC 700808 / DSM 15171 / DSS-3) OX=246200 GN=SPO1788 PE=4 SV=1	0.00493196	0.0119997	39.14
+	pdxJ SPO3201	0.0116407	1.21397	sp|Q3V7J3|PDXJ_RUEPO Pyridoxine 5-phosphate synthase OS=Ruegeria pomeroyi (strain ATCC 700808 / DSM 15171 / DSS-3) OX=246200 GN=pdxJ PE=3 SV=1	0.000588356	0.00131942	27.331
+	thrS SPO1282	0.00393983	1.19419	sp|Q5LTX8|SYT_RUEPO Threonine--tRNA ligase OS=Ruegeria pomeroyi (strain ATCC 700808 / DSM 15171 / DSS-3) OX=246200 GN=thrS PE=3 SV=1	0.000344735	0.000777485	73.326
+	SPO1333	0.00280356	1.17875	tr|Q5LTS9|Q5LTS9_RUEPO Periplasmic serine endoprotease DegP-like OS=Ruegeria pomeroyi (strain ATCC 700808 / DSM 15171 / DSS-3) OX=246200 GN=SPO1333 PE=3 SV=1	0.0262738	0.058805	51.056
+	nuoJ SPO2767	0.0059529	1.15824	tr|Q5LPT2|Q5LPT2_RUEPO NADH-quinone oxidoreductase subunit J OS=Ruegeria pomeroyi (strain ATCC 700808 / DSM 15171 / DSS-3) OX=246200 GN=nuoJ PE=3 SV=1	0.0441791	0.0978166	21.978
+	ugpB SPO0240	0.00670886	1.1431	tr|Q5LX31|Q5LX31_RUEPO SN-glycerol-3-phosphate ABC transporter, periplasmic SN-glycerol-3-phosphate-binding protein OS=Ruegeria pomeroyi (strain ATCC 700808 / DSM 15171 / DSS-3) OX=246200 GN=ugpB PE=4 SV=1	0.00138084	0.00300665	50.694
+	mdoG SPO2889	0.00857788	1.13627	tr|Q5LPF9|Q5LPF9_RUEPO Periplasmic glucan biosynthesis protein MdoG OS=Ruegeria pomeroyi (strain ATCC 700808 / DSM 15171 / DSS-3) OX=246200 GN=mdoG PE=3 SV=1	0.0498788	0.109893	55.756
+	sucC SPO0347	0.00390785	1.09799	tr|Q5LXC4|Q5LXC4_RUEPO Succinate--CoA ligase [ADP-forming] subunit beta OS=Ruegeria pomeroyi (strain ATCC 700808 / DSM 15171 / DSS-3) OX=246200 GN=sucC PE=3 SV=1	0.00654033	0.0139937	42.408
+	SPO0482	0.00196234	1.06515	tr|Q5LW61|Q5LW61_RUEPO NADH-ubiquinone oxidoreductase family protein OS=Ruegeria pomeroyi (strain ATCC 700808 / DSM 15171 / DSS-3) OX=246200 GN=SPO0482 PE=4 SV=1	0.102882	0.214436	11.763
+	SPO0438	0.00344731	0.923857	tr|Q5LWA4|Q5LWA4_RUEPO ErfK/YbiS/YcfS/YnhG family protein/Tat domain protein OS=Ruegeria pomeroyi (strain ATCC 700808 / DSM 15171 / DSS-3) OX=246200 GN=SPO0438 PE=4 SV=1	0.0154901	0.0291509	20.733
+	dnaN SPO0150	0.00730823	0.90172	tr|Q5LWV3|Q5LWV3_RUEPO Beta sliding clamp OS=Ruegeria pomeroyi (strain ATCC 700808 / DSM 15171 / DSS-3) OX=246200 GN=dnaN PE=3 SV=1	0.00420254	0.00781852	40.382
+	ftsY SPO1339	0.000479201	-0.554439	tr|Q5LTS4|Q5LTS4_RUEPO Signal recognition particle receptor FtsY OS=Ruegeria pomeroyi (strain ATCC 700808 / DSM 15171 / DSS-3) OX=246200 GN=ftsY PE=3 SV=1	0.00427795	0.00291251	41.369
+	accD SPO3817	0.00622387	-0.877112	tr|Q5LLV4|Q5LLV4_RUEPO Acetyl-coenzyme A carboxylase carboxyl transferase subunit beta OS=Ruegeria pomeroyi (strain ATCC 700808 / DSM 15171 / DSS-3) OX=246200 GN=accD PE=3 SV=1	0.0601866	0.0326763	34.596
+	rplC SPO3825	0.00712419	-0.877618	sp|Q5LLU6|RL3_RUEPO 50S ribosomal protein L3 OS=Ruegeria pomeroyi (strain ATCC 700808 / DSM 15171 / DSS-3) OX=246200 GN=rplC PE=3 SV=1	0.0466643	0.0253494	25.419
+	rplN SPO0495	0.00551663	-0.890268	sp|Q5LW48|RL14_RUEPO 50S ribosomal protein L14 OS=Ruegeria pomeroyi (strain ATCC 700808 / DSM 15171 / DSS-3) OX=246200 GN=rplN PE=3 SV=1	0.0401632	0.0215101	13.469
+	SPO1743	0.00721501	-0.918992	tr|Q5LSM4|Q5LSM4_RUEPO Glutamate dehydrogenase OS=Ruegeria pomeroyi (strain ATCC 700808 / DSM 15171 / DSS-3) OX=246200 GN=SPO1743 PE=3 SV=1	0.00511391	0.00273059	52.752
+	SPO1349	0.00128253	-0.920954	tr|Q5LTR4|Q5LTR4_RUEPO Lipoprotein, putative OS=Ruegeria pomeroyi (strain ATCC 700808 / DSM 15171 / DSS-3) OX=246200 GN=SPO1349 PE=4 SV=1	0.018636	0.00986159	18.877
+	rpsG SPO3500	0.000856399	-0.972431	sp|Q5LMR3|RS7_RUEPO 30S ribosomal protein S7 OS=Ruegeria pomeroyi (strain ATCC 700808 / DSM 15171 / DSS-3) OX=246200 GN=rpsG PE=3 SV=1	0.0361014	0.0184367	17.999
+	rplA SPO3513	0.00729506	-1.03625	sp|Q5LMQ0|RL1_RUEPO 50S ribosomal protein L1 OS=Ruegeria pomeroyi (strain ATCC 700808 / DSM 15171 / DSS-3) OX=246200 GN=rplA PE=3 SV=1	0.0275778	0.0134795	24.039
+	topA SPO3079	0.00666877	-1.09875	tr|Q5LNX4|Q5LNX4_RUEPO DNA topoisomerase 1 OS=Ruegeria pomeroyi (strain ATCC 700808 / DSM 15171 / DSS-3) OX=246200 GN=topA PE=3 SV=1	0.00170859	0.000809121	97.723
+	SPO2987	0.000747396	-1.09905	tr|Q5LP63|Q5LP63_RUEPO Lipoprotein, putative OS=Ruegeria pomeroyi (strain ATCC 700808 / DSM 15171 / DSS-3) OX=246200 GN=SPO2987 PE=4 SV=1	0.0417513	0.0194888	34.595
+	rplU SPO1990	0.000268155	-1.12368	sp|Q5LRY0|RL21_RUEPO 50S ribosomal protein L21 OS=Ruegeria pomeroyi (strain ATCC 700808 / DSM 15171 / DSS-3) OX=246200 GN=rplU PE=3 SV=1	0.0949072	0.0433999	19.767
+	SPO0360a	0.00651267	-1.15342	tr|V5UZ01|V5UZ01_RUEPO Uncharacterized protein OS=Ruegeria pomeroyi (strain ATCC 700808 / DSM 15171 / DSS-3) OX=246200 GN=SPO0360a PE=4 SV=1	0.266177	0.117747	9.2627
+	SPO2686	0.00741485	-1.1691	tr|Q5LQ10|Q5LQ10_RUEPO LysM domain/M23/M37 peptidase OS=Ruegeria pomeroyi (strain ATCC 700808 / DSM 15171 / DSS-3) OX=246200 GN=SPO2686 PE=4 SV=1	0.466191	0.210053	41.175
+	SPO2490	0.00947852	-1.17177	tr|Q5LQJ9|Q5LQJ9_RUEPO Lipoprotein, SmpA/OmlA family OS=Ruegeria pomeroyi (strain ATCC 700808 / DSM 15171 / DSS-3) OX=246200 GN=SPO2490 PE=4 SV=1	0.149312	0.0656049	16.8
+	SPO2077	0.00849083	-1.20046	tr|Q5LRP8|Q5LRP8_RUEPO Twin-arginine translocation pathway signal sequence domain protein, putative OS=Ruegeria pomeroyi (strain ATCC 700808 / DSM 15171 / DSS-3) OX=246200 GN=SPO2077 PE=4 SV=1	0.810835	0.34811	19.873
+	rpsB SPO1976	0.00988395	-1.20269	sp|Q5LRZ4|RS2_RUEPO 30S ribosomal protein S2 OS=Ruegeria pomeroyi (strain ATCC 700808 / DSM 15171 / DSS-3) OX=246200 GN=rpsB PE=3 SV=1	0.041422	0.0181364	27.643
+	SPO2964	0.00118208	-1.20653	tr|Q5LP84|Q5LP84_RUEPO Uncharacterized protein OS=Ruegeria pomeroyi (strain ATCC 700808 / DSM 15171 / DSS-3) OX=246200 GN=SPO2964 PE=4 SV=1	0.0492445	0.0212125	22.786
+	hup SPO3744	0.0108296	-1.25513	tr|Q5LM20|Q5LM20_RUEPO DNA-binding protein HU OS=Ruegeria pomeroyi (strain ATCC 700808 / DSM 15171 / DSS-3) OX=246200 GN=hup PE=3 SV=1	0.016305	0.0069912	9.4799
+	rpsQ SPO0494	0.0115083	-1.26029	sp|Q5LW49|RS17_RUEPO 30S ribosomal protein S17 OS=Ruegeria pomeroyi (strain ATCC 700808 / DSM 15171 / DSS-3) OX=246200 GN=rpsQ PE=3 SV=1	0.0123359	0.00497855	8.7491
+	rpmB SPO0974	0.0118715	-1.26376	sp|Q5LUS9|RL28_RUEPO 50S ribosomal protein L28 OS=Ruegeria pomeroyi (strain ATCC 700808 / DSM 15171 / DSS-3) OX=246200 GN=rpmB PE=3 SV=1	0.0323513	0.0129821	10.243
+	rpoB SPO3508	0.00713251	-1.27172	sp|Q5LMQ5|RPOB_RUEPO DNA-directed RNA polymerase subunit beta OS=Ruegeria pomeroyi (strain ATCC 700808 / DSM 15171 / DSS-3) OX=246200 GN=rpoB PE=3 SV=1	0.0211933	0.00876926	153.27
+	SPO1756	0.00903176	-1.28007	tr|Q5LSL1|Q5LSL1_RUEPO Polysaccharide biosynthesis/export protein OS=Ruegeria pomeroyi (strain ATCC 700808 / DSM 15171 / DSS-3) OX=246200 GN=SPO1756 PE=4 SV=1	0.156614	0.062832	40.228
+	ffh SPO3246	0.00235522	-1.28858	tr|Q5LNF9|Q5LNF9_RUEPO Signal recognition particle protein OS=Ruegeria pomeroyi (strain ATCC 700808 / DSM 15171 / DSS-3) OX=246200 GN=ffh PE=3 SV=1	0.00450477	0.00186643	54.32
+	secB SPO3888	0.00865444	-1.34569	sp|Q5LLN4|SECB_RUEPO Protein-export protein SecB OS=Ruegeria pomeroyi (strain ATCC 700808 / DSM 15171 / DSS-3) OX=246200 GN=secB PE=3 SV=1	0.0214881	0.00837985	18.548
+	accA SPO3616	0.00300587	-1.37586	sp|Q5LME7|ACCA_RUEPO Acetyl-coenzyme A carboxylase carboxyl transferase subunit alpha OS=Ruegeria pomeroyi (strain ATCC 700808 / DSM 15171 / DSS-3) OX=246200 GN=accA PE=3 SV=1	0.162896	0.0626761	34.701
+	rplW SPO3823	0.00100702	-1.41197	sp|Q5LLU8|RL23_RUEPO 50S ribosomal protein L23 OS=Ruegeria pomeroyi (strain ATCC 700808 / DSM 15171 / DSS-3) OX=246200 GN=rplW PE=3 SV=1	0.0219559	0.00826959	10.753
+	SPO0075	0.00800528	-1.42472	tr|Q5LWL8|Q5LWL8_RUEPO ErfK/YbiS/YcfS/YnhG family protein/Tat domain protein OS=Ruegeria pomeroyi (strain ATCC 700808 / DSM 15171 / DSS-3) OX=246200 GN=SPO0075 PE=4 SV=1	0.149724	0.0556496	23.506
+	rpoA SPO0511	0.00637658	-1.43004	sp|Q5LW32|RPOA_RUEPO DNA-directed RNA polymerase subunit alpha OS=Ruegeria pomeroyi (strain ATCC 700808 / DSM 15171 / DSS-3) OX=246200 GN=rpoA PE=3 SV=1	0.00444652	0.00164339	37.147
+	infB SPO0061	0.00750036	-1.43561	sp|Q5LWL4|IF2_RUEPO Translation initiation factor IF-2 OS=Ruegeria pomeroyi (strain ATCC 700808 / DSM 15171 / DSS-3) OX=246200 GN=infB PE=3 SV=1	0.0226635	0.00859807	90.198
+	rpsC SPO0487	0.000272894	-1.45548	sp|Q5LW56|RS3_RUEPO 30S ribosomal protein S3 OS=Ruegeria pomeroyi (strain ATCC 700808 / DSM 15171 / DSS-3) OX=246200 GN=rpsC PE=3 SV=1	0.14028	0.0513391	26.591
+	SPO0161	0.00736058	-1.46524	tr|Q5LWW0|Q5LWW0_RUEPO DNA-binding response regulator, LuxR family OS=Ruegeria pomeroyi (strain ATCC 700808 / DSM 15171 / DSS-3) OX=246200 GN=SPO0161 PE=4 SV=1	0.0015571	0.000566455	21.629
+	SPO2738	0.00104334	-1.49993	tr|Q5LPW1|Q5LPW1_RUEPO Lipoprotein, putative OS=Ruegeria pomeroyi (strain ATCC 700808 / DSM 15171 / DSS-3) OX=246200 GN=SPO2738 PE=4 SV=1	0.246836	0.0868216	30.915
+	SPO2973a	0.00659961	-1.50357	tr|V5V0K9|V5V0K9_RUEPO Uncharacterized protein OS=Ruegeria pomeroyi (strain ATCC 700808 / DSM 15171 / DSS-3) OX=246200 GN=SPO2973a PE=4 SV=1	0.550785	0.192483	15.188
+	SPO0398	0.00275464	-1.50896	tr|Q5LWE4|Q5LWE4_RUEPO Uncharacterized protein OS=Ruegeria pomeroyi (strain ATCC 700808 / DSM 15171 / DSS-3) OX=246200 GN=SPO0398 PE=4 SV=1	1.13793	0.390272	39.391
+	SPO3896	0.00390618	-1.55086	tr|Q5LSN9|Q5LSN9_RUEPO Transcriptional regulator, TetR family OS=Ruegeria pomeroyi (strain ATCC 700808 / DSM 15171 / DSS-3) OX=246200 GN=SPO3896 PE=4 SV=1	0.0291019	0.00983026	21.664
+	SPO1272	0.000991544	-1.55495	tr|Q5LTY8|Q5LTY8_RUEPO Uncharacterized protein OS=Ruegeria pomeroyi (strain ATCC 700808 / DSM 15171 / DSS-3) OX=246200 GN=SPO1272 PE=4 SV=1	0.0925509	0.0317306	39.905
+	SPO2296	0.0102758	-1.56509	tr|Q5LR36|Q5LR36_RUEPO Uncharacterized protein OS=Ruegeria pomeroyi (strain ATCC 700808 / DSM 15171 / DSS-3) OX=246200 GN=SPO2296 PE=4 SV=1	0.0409095	0.0131531	30.228
+	SPO0727	0.000230696	-1.57218	tr|Q5LVH4|Q5LVH4_RUEPO Uncharacterized protein OS=Ruegeria pomeroyi (strain ATCC 700808 / DSM 15171 / DSS-3) OX=246200 GN=SPO0727 PE=4 SV=1	0.071422	0.0238404	25.902
+	ahcY SPO3861	0.00754414	-1.59554	tr|Q5LLR0|Q5LLR0_RUEPO Adenosylhomocysteinase OS=Ruegeria pomeroyi (strain ATCC 700808 / DSM 15171 / DSS-3) OX=246200 GN=ahcY PE=3 SV=1	0.0188047	0.0061779	50.457
+	SPO1855	0.00142808	-1.63019	tr|Q5LSB3|Q5LSB3_RUEPO Uncharacterized protein OS=Ruegeria pomeroyi (strain ATCC 700808 / DSM 15171 / DSS-3) OX=246200 GN=SPO1855 PE=4 SV=1	0.496218	0.158936	22.8
+	SPO1240	0.0105822	-1.66553	tr|Q5LU19|Q5LU19_RUEPO Type I secretion outer membrane protein, TolC family OS=Ruegeria pomeroyi (strain ATCC 700808 / DSM 15171 / DSS-3) OX=246200 GN=SPO1240 PE=4 SV=1	0.826354	0.249603	50.682
+	SPO2329	0.0127179	-1.69874	tr|Q5LR03|Q5LR03_RUEPO PQQ enzyme repeat family protein OS=Ruegeria pomeroyi (strain ATCC 700808 / DSM 15171 / DSS-3) OX=246200 GN=SPO2329 PE=4 SV=1	0.746285	0.219598	44.059
+	pyk SPO3600	0.00195804	-1.70836	tr|Q5LMG3|Q5LMG3_RUEPO Pyruvate kinase OS=Ruegeria pomeroyi (strain ATCC 700808 / DSM 15171 / DSS-3) OX=246200 GN=pyk PE=3 SV=1	0.00572931	0.00177665	51.306
+	SPO3576	0.00114163	-1.72236	tr|Q5LMI7|Q5LMI7_RUEPO OmpA domain protein OS=Ruegeria pomeroyi (strain ATCC 700808 / DSM 15171 / DSS-3) OX=246200 GN=SPO3576 PE=3 SV=1	3.73847	1.13855	22.398
+	SPO3414	0.0108821	-1.72417	tr|Q5LMZ8|Q5LMZ8_RUEPO Lipoprotein, putative OS=Ruegeria pomeroyi (strain ATCC 700808 / DSM 15171 / DSS-3) OX=246200 GN=SPO3414 PE=4 SV=1	0.0367708	0.0115017	22.233
+	SPO0939	0.00335383	-1.74412	tr|Q5LUW3|Q5LUW3_RUEPO Peptidase, M48 family OS=Ruegeria pomeroyi (strain ATCC 700808 / DSM 15171 / DSS-3) OX=246200 GN=SPO0939 PE=3 SV=1	0.268641	0.0786202	24.832
+	SPO2166	0.00283241	-1.76453	tr|Q5LRG2|Q5LRG2_RUEPO Lipoprotein, putative OS=Ruegeria pomeroyi (strain ATCC 700808 / DSM 15171 / DSS-3) OX=246200 GN=SPO2166 PE=4 SV=1	0.382613	0.11264	18.644
+	lipA SPO2102	0.00118083	-1.80114	tr|Q5LRM3|Q5LRM3_RUEPO Lipoyl synthase OS=Ruegeria pomeroyi (strain ATCC 700808 / DSM 15171 / DSS-3) OX=246200 GN=lipA PE=3 SV=1	0.00540545	0.0015353	35.319
+	cpoB SPO3107	0.0155075	-1.843	tr|Q5LNU6|Q5LNU6_RUEPO Cell division coordinator CpoB OS=Ruegeria pomeroyi (strain ATCC 700808 / DSM 15171 / DSS-3) OX=246200 GN=cpoB PE=3 SV=1	0.00320969	0.000894179	28.408
+	SPO3094	0.000416264	-1.85056	tr|Q5LNV9|Q5LNV9_RUEPO Lipoprotein, putative OS=Ruegeria pomeroyi (strain ATCC 700808 / DSM 15171 / DSS-3) OX=246200 GN=SPO3094 PE=4 SV=1	0.0700677	0.0196915	31.417
+	pepA SPO2453	0.00322079	-1.85154	tr|Q5LQN5|Q5LQN5_RUEPO Probable cytosol aminopeptidase OS=Ruegeria pomeroyi (strain ATCC 700808 / DSM 15171 / DSS-3) OX=246200 GN=pepA PE=3 SV=1	0.028671	0.00827332	51.748
+	SPO3498a	0.00141483	-1.85381	tr|V5UYY2|V5UYY2_RUEPO Uncharacterized protein OS=Ruegeria pomeroyi (strain ATCC 700808 / DSM 15171 / DSS-3) OX=246200 GN=SPO3498a PE=4 SV=1	0.044112	0.0118698	18.013
+	SPO0053	0.0170809	-1.87416	tr|Q5LWK4|Q5LWK4_RUEPO ABC transporter, permease protein OS=Ruegeria pomeroyi (strain ATCC 700808 / DSM 15171 / DSS-3) OX=246200 GN=SPO0053 PE=3 SV=1	0.00431033	0.00125922	27.599
+	SPO3431	0.00950466	-1.88327	tr|Q5LMY1|Q5LMY1_RUEPO Uncharacterized protein OS=Ruegeria pomeroyi (strain ATCC 700808 / DSM 15171 / DSS-3) OX=246200 GN=SPO3431 PE=4 SV=1	0.560657	0.141929	17.878
+	dnaA SPO0149	0.00133744	-1.89628	sp|Q5LWV4|DNAA_RUEPO Chromosomal replication initiator protein DnaA OS=Ruegeria pomeroyi (strain ATCC 700808 / DSM 15171 / DSS-3) OX=246200 GN=dnaA PE=3 SV=1	0.00382116	0.00103708	52.599
+	SPO2968	0.00235439	-1.99137	tr|Q5LP81|Q5LP81_RUEPO Uncharacterized protein OS=Ruegeria pomeroyi (strain ATCC 700808 / DSM 15171 / DSS-3) OX=246200 GN=SPO2968 PE=4 SV=1	0.0592072	0.0145875	31.261
+	SPO0899	0.00292506	-2.01656	tr|Q5LV03|Q5LV03_RUEPO Uncharacterized protein OS=Ruegeria pomeroyi (strain ATCC 700808 / DSM 15171 / DSS-3) OX=246200 GN=SPO0899 PE=4 SV=1	0.0800515	0.0191564	42.581
+	SPO2512	0.000931777	-2.03201	tr|Q5LQH8|Q5LQH8_RUEPO ATPase, AAA family OS=Ruegeria pomeroyi (strain ATCC 700808 / DSM 15171 / DSS-3) OX=246200 GN=SPO2512 PE=4 SV=1	0.00643652	0.0016004	32.076
+	SPO1354	0.0180109	-2.08594	tr|Q5LTQ9|Q5LTQ9_RUEPO Peptidoglycan binding domain protein OS=Ruegeria pomeroyi (strain ATCC 700808 / DSM 15171 / DSS-3) OX=246200 GN=SPO1354 PE=4 SV=1	0.00474079	0.00113713	67.656
+	tig SPO2288	0.00230501	-2.092	sp|Q5LR43|TIG_RUEPO Trigger factor OS=Ruegeria pomeroyi (strain ATCC 700808 / DSM 15171 / DSS-3) OX=246200 GN=tig PE=3 SV=1	0.0233508	0.00554589	48.938
+	SPO3833	0.00695189	-2.09317	tr|Q5LLT8|Q5LLT8_RUEPO ATP-dependent RNA helicase, DEAD/DEAH box family OS=Ruegeria pomeroyi (strain ATCC 700808 / DSM 15171 / DSS-3) OX=246200 GN=SPO3833 PE=3 SV=2	0.00952734	0.00234667	72.715
+	SPO1059	0.0047124	-2.12467	tr|Q5LUJ5|Q5LUJ5_RUEPO Serine/threonine protein kinase OS=Ruegeria pomeroyi (strain ATCC 700808 / DSM 15171 / DSS-3) OX=246200 GN=SPO1059 PE=4 SV=1	0.0190763	0.0042083	74.408
+	infC SPO2638	0.00146916	-2.12805	sp|Q5LQ58|IF3_RUEPO Translation initiation factor IF-3 OS=Ruegeria pomeroyi (strain ATCC 700808 / DSM 15171 / DSS-3) OX=246200 GN=infC PE=3 SV=1	0.0370842	0.008191	20.911
+	pal SPO3108	0.00221669	-2.18301	tr|Q5LNU5|Q5LNU5_RUEPO Peptidoglycan-associated protein OS=Ruegeria pomeroyi (strain ATCC 700808 / DSM 15171 / DSS-3) OX=246200 GN=pal PE=3 SV=1	0.331769	0.0704606	18.966
+	SPO1154	0.00406698	-2.20931	tr|Q5LUA1|Q5LUA1_RUEPO Lipoprotein, putative OS=Ruegeria pomeroyi (strain ATCC 700808 / DSM 15171 / DSS-3) OX=246200 GN=SPO1154 PE=4 SV=1	0.0766307	0.015861	21.229
+	SPO3658	0.00140053	-2.21454	tr|Q5LMA5|Q5LMA5_RUEPO D-alanyl-D-alanine carboxypeptidase family protein OS=Ruegeria pomeroyi (strain ATCC 700808 / DSM 15171 / DSS-3) OX=246200 GN=SPO3658 PE=3 SV=1	0.0053365	0.00113244	51.574
+	SPO0504a	0.000685106	-2.25948	tr|V5V0I8|V5V0I8_RUEPO Uncharacterized protein OS=Ruegeria pomeroyi (strain ATCC 700808 / DSM 15171 / DSS-3) OX=246200 GN=SPO0504a PE=4 SV=1	0.017602	0.00359823	15.786
+	SPO3727	0.00152877	-2.27449	tr|Q5LM37|Q5LM37_RUEPO VacJ lipoprotein, putative OS=Ruegeria pomeroyi (strain ATCC 700808 / DSM 15171 / DSS-3) OX=246200 GN=SPO3727 PE=4 SV=1	0.333715	0.0667198	29.299
+	SPO3617	0.00531836	-2.28524	tr|Q5LME6|Q5LME6_RUEPO Peptidoglycan-binding protein, putative OS=Ruegeria pomeroyi (strain ATCC 700808 / DSM 15171 / DSS-3) OX=246200 GN=SPO3617 PE=4 SV=1	1.35688	0.268499	40.845
+	SPO2456	0.00410471	-2.287	tr|Q5LQN2|Q5LQN2_RUEPO Chaperone SurA OS=Ruegeria pomeroyi (strain ATCC 700808 / DSM 15171 / DSS-3) OX=246200 GN=SPO2456 PE=4 SV=1	0.377825	0.0741567	44.549
+	pepF SPO1413	0.00135577	-2.29239	tr|Q5LTK1|Q5LTK1_RUEPO Oligoendopeptidase F OS=Ruegeria pomeroyi (strain ATCC 700808 / DSM 15171 / DSS-3) OX=246200 GN=pepF PE=3 SV=1	0.00551062	0.00109433	68.312
+	SPO3372	0.00445721	-2.30113	tr|Q5LN40|Q5LN40_RUEPO Uncharacterized protein OS=Ruegeria pomeroyi (strain ATCC 700808 / DSM 15171 / DSS-3) OX=246200 GN=SPO3372 PE=4 SV=1	0.219871	0.0418131	20.39
+	SPO2568	0.00674774	-2.37155	tr|Q5LQC4|Q5LQC4_RUEPO RDD family protein OS=Ruegeria pomeroyi (strain ATCC 700808 / DSM 15171 / DSS-3) OX=246200 GN=SPO2568 PE=4 SV=1	0.0495561	0.00966547	15.783
+	SPO0031	0.00346156	-2.37669	tr|Q5LWI9|Q5LWI9_RUEPO ErfK/YbiS/YcfS/YnhG family protein OS=Ruegeria pomeroyi (strain ATCC 700808 / DSM 15171 / DSS-3) OX=246200 GN=SPO0031 PE=4 SV=2	0.199145	0.0363059	18.947
+	SPO2133	0.00183807	-2.39374	tr|Q5LRJ4|Q5LRJ4_RUEPO Outer membrane protein, putative OS=Ruegeria pomeroyi (strain ATCC 700808 / DSM 15171 / DSS-3) OX=246200 GN=SPO2133 PE=4 SV=1	2.1573	0.407386	18.472
+	SPO0076	0.00145188	-2.39534	tr|Q5LWN5|Q5LWN5_RUEPO Lipoprotein, putative OS=Ruegeria pomeroyi (strain ATCC 700808 / DSM 15171 / DSS-3) OX=246200 GN=SPO0076 PE=4 SV=1	0.498408	0.0910596	18.639
+	bamD SPO1206	0.0079866	-2.44057	tr|Q5LU52|Q5LU52_RUEPO Outer membrane protein assembly factor BamD OS=Ruegeria pomeroyi (strain ATCC 700808 / DSM 15171 / DSS-3) OX=246200 GN=bamD PE=3 SV=1	0.315106	0.0590847	32.233
+	hslU SPO3882	0.00705568	-2.47604	sp|Q5LLP0|HSLU_RUEPO ATP-dependent protease ATPase subunit HslU OS=Ruegeria pomeroyi (strain ATCC 700808 / DSM 15171 / DSS-3) OX=246200 GN=hslU PE=3 SV=1	0.0228165	0.00374159	48.163
+	SPO1625	0.00876359	-2.49641	tr|Q5LSY9|Q5LSY9_RUEPO Periplasmic serine endoprotease DegP-like OS=Ruegeria pomeroyi (strain ATCC 700808 / DSM 15171 / DSS-3) OX=246200 GN=SPO1625 PE=3 SV=1	0.0063977	0.0010974	48.48
+	SPO0504	0.00170982	-2.50993	tr|Q5LW39|Q5LW39_RUEPO Uncharacterized protein OS=Ruegeria pomeroyi (strain ATCC 700808 / DSM 15171 / DSS-3) OX=246200 GN=SPO0504 PE=4 SV=2	0.843547	0.141885	22.18
+	SPO3175	0.00157453	-2.51058	tr|Q5LNM8|Q5LNM8_RUEPO Uncharacterized protein OS=Ruegeria pomeroyi (strain ATCC 700808 / DSM 15171 / DSS-3) OX=246200 GN=SPO3175 PE=4 SV=1	0.0399224	0.00721063	30.822
+	phaC SPO1292	0.000254738	-2.51784	tr|Q5LTW8|Q5LTW8_RUEPO Poly(3-hydroxyalkanoate) polymerase OS=Ruegeria pomeroyi (strain ATCC 700808 / DSM 15171 / DSS-3) OX=246200 GN=phaC PE=4 SV=1	0.0246978	0.00434427	67.2
+	SPO2222	0.00146651	-2.52885	tr|Q5LRA7|Q5LRA7_RUEPO Dihydrolipoyl dehydrogenase OS=Ruegeria pomeroyi (strain ATCC 700808 / DSM 15171 / DSS-3) OX=246200 GN=SPO2222 PE=3 SV=1	0.0357857	0.00648423	49.695
+	bamA SPO1670	0.0026065	-2.52972	tr|Q5LSU6|Q5LSU6_RUEPO Outer membrane protein assembly factor BamA OS=Ruegeria pomeroyi (strain ATCC 700808 / DSM 15171 / DSS-3) OX=246200 GN=bamA PE=3 SV=1	1.42845	0.243914	86.974
+	SPO2284	0.00824533	-2.54244	tr|Q5LR47|Q5LR47_RUEPO Transglycosylase SLT domain protein OS=Ruegeria pomeroyi (strain ATCC 700808 / DSM 15171 / DSS-3) OX=246200 GN=SPO2284 PE=4 SV=1	0.0948098	0.0163869	17.614
+	SPO3433	0.0060747	-2.5466	tr|Q5LMX9|Q5LMX9_RUEPO Lipoprotein, putative OS=Ruegeria pomeroyi (strain ATCC 700808 / DSM 15171 / DSS-3) OX=246200 GN=SPO3433 PE=4 SV=1	0.118393	0.0190951	17.232
+	sat cysC SPO0900	0.00714735	-2.56695	tr|Q5LV02|Q5LV02_RUEPO Adenylyl-sulfate kinase OS=Ruegeria pomeroyi (strain ATCC 700808 / DSM 15171 / DSS-3) OX=246200 GN=sat PE=3 SV=1	0.0353062	0.00584659	63.938
+	SPO0390	5.89888e-05	-2.57361	tr|Q5LXH3|Q5LXH3_RUEPO Glutamate/leucine/phenylalanine/valine dehydrogenase family protein OS=Ruegeria pomeroyi (strain ATCC 700808 / DSM 15171 / DSS-3) OX=246200 GN=SPO0390 PE=3 SV=1	0.119508	0.0200539	36.375
+	SPO1742	0.000983393	-2.6679	tr|Q5LSM5|Q5LSM5_RUEPO Uncharacterized protein OS=Ruegeria pomeroyi (strain ATCC 700808 / DSM 15171 / DSS-3) OX=246200 GN=SPO1742 PE=4 SV=1	0.0070249	0.00113764	61.341
+	gap-1 SPO0701	0.0189827	-2.71188	tr|Q5LVK0|Q5LVK0_RUEPO Glyceraldehyde-3-phosphate dehydrogenase OS=Ruegeria pomeroyi (strain ATCC 700808 / DSM 15171 / DSS-3) OX=246200 GN=gap-1 PE=3 SV=1	0.00844756	0.00159076	36.458
+	ctaB SPO3075	0.00127172	-2.7857	sp|Q5LNX8|COXX_RUEPO Protoheme IX farnesyltransferase OS=Ruegeria pomeroyi (strain ATCC 700808 / DSM 15171 / DSS-3) OX=246200 GN=ctaB PE=3 SV=1	0.00523428	0.000774678	34.405
+	SPO2103	0.00161988	-2.84379	tr|Q5LRM2|Q5LRM2_RUEPO Peroxiredoxin OS=Ruegeria pomeroyi (strain ATCC 700808 / DSM 15171 / DSS-3) OX=246200 GN=SPO2103 PE=3 SV=1	0.00539966	0.000787014	20.056
+	SPO0921	0.00470055	-2.87822	tr|Q5LUY1|Q5LUY1_RUEPO Transporter, AcrB/AcrD/AcrF family OS=Ruegeria pomeroyi (strain ATCC 700808 / DSM 15171 / DSS-3) OX=246200 GN=SPO0921 PE=4 SV=1	0.0632711	0.00785851	108.05
+	hom SPO1734	0.0117265	-2.88974	tr|Q5LSN3|Q5LSN3_RUEPO Homoserine dehydrogenase OS=Ruegeria pomeroyi (strain ATCC 700808 / DSM 15171 / DSS-3) OX=246200 GN=hom PE=4 SV=1	0.00756279	0.000941936	44.719
+	SPO0052	0.00676831	-2.91922	tr|Q5LWK5|Q5LWK5_RUEPO ABC transporter, ATP-binding protein OS=Ruegeria pomeroyi (strain ATCC 700808 / DSM 15171 / DSS-3) OX=246200 GN=SPO0052 PE=4 SV=1	0.00652776	0.000935699	27.81
+	SPO2289	0.00186296	-3.00744	tr|Q5LR42|Q5LR42_RUEPO Uncharacterized protein OS=Ruegeria pomeroyi (strain ATCC 700808 / DSM 15171 / DSS-3) OX=246200 GN=SPO2289 PE=4 SV=1	1.65842	0.207551	45.537
+	rlmN SPO3346	0.00171084	-3.0708	sp|Q5LN66|RLMN_RUEPO Dual-specificity RNA methyltransferase RlmN OS=Ruegeria pomeroyi (strain ATCC 700808 / DSM 15171 / DSS-3) OX=246200 GN=rlmN PE=3 SV=1	0.00888819	0.00114012	44.159
+	SPO0080	0.0124466	-3.27485	tr|Q5LWN1|Q5LWN1_RUEPO Uncharacterized protein OS=Ruegeria pomeroyi (strain ATCC 700808 / DSM 15171 / DSS-3) OX=246200 GN=SPO0080 PE=4 SV=1	0.00694114	0.000801195	16.722
+	SPO1250	0.00514025	-3.33087	tr|Q5LU10|Q5LU10_RUEPO Lipoprotein, putative OS=Ruegeria pomeroyi (strain ATCC 700808 / DSM 15171 / DSS-3) OX=246200 GN=SPO1250 PE=4 SV=1	0.0173277	0.00199547	19.971
+	SPO2914	0.0142917	-3.56696	tr|Q5LPD4|Q5LPD4_RUEPO Transcriptional regulator, merR family OS=Ruegeria pomeroyi (strain ATCC 700808 / DSM 15171 / DSS-3) OX=246200 GN=SPO2914 PE=4 SV=1	0.0110544	0.00129896	15.948
+	SPO3137	5.14643e-06	-3.67326	tr|Q5LNR6|Q5LNR6_RUEPO Uncharacterized protein OS=Ruegeria pomeroyi (strain ATCC 700808 / DSM 15171 / DSS-3) OX=246200 GN=SPO3137 PE=4 SV=1	0.163371	0.0127617	20.902
+	SPO2615	0.000413547	-3.89054	tr|Q5LQ81|Q5LQ81_RUEPO NADH-dependent flavin oxidoreductase, Oye family OS=Ruegeria pomeroyi (strain ATCC 700808 / DSM 15171 / DSS-3) OX=246200 GN=SPO2615 PE=4 SV=1	0.0559202	0.00365708	38.538
+	SPO2721	0.000419467	-3.90798	tr|Q5LPX5|Q5LPX5_RUEPO Uncharacterized protein OS=Ruegeria pomeroyi (strain ATCC 700808 / DSM 15171 / DSS-3) OX=246200 GN=SPO2721 PE=4 SV=1	0.104431	0.00739624	22.295
+	SPO1420	0.000269652	-4.11487	tr|Q5LTJ4|Q5LTJ4_RUEPO Transcriptional regulator, CarD family OS=Ruegeria pomeroyi (strain ATCC 700808 / DSM 15171 / DSS-3) OX=246200 GN=SPO1420 PE=4 SV=1	0.021945	0.00129964	19.036
+	SPO2631	0.00295878	-4.28986	tr|Q5LQ65|Q5LQ65_RUEPO Transcriptional regulator, AsnC family OS=Ruegeria pomeroyi (strain ATCC 700808 / DSM 15171 / DSS-3) OX=246200 GN=SPO2631 PE=4 SV=1	0.0110073	0.000517199	17.378
+	SPO1271	0.000867985	-4.30938	tr|Q5LTY9|Q5LTY9_RUEPO Uncharacterized protein OS=Ruegeria pomeroyi (strain ATCC 700808 / DSM 15171 / DSS-3) OX=246200 GN=SPO1271 PE=4 SV=1	0.0181666	0.000818473	52.252
+	SPO0154	0.00500925	-4.46929	tr|Q5LWU9|Q5LWU9_RUEPO NAD(P)H dehydrogenase, quinone family OS=Ruegeria pomeroyi (strain ATCC 700808 / DSM 15171 / DSS-3) OX=246200 GN=SPO0154 PE=4 SV=1	0.0223397	0.00117699	21.629
+	SPO1751	0.0147247	-4.56584	tr|Q5LSL6|Q5LSL6_RUEPO Uncharacterized protein OS=Ruegeria pomeroyi (strain ATCC 700808 / DSM 15171 / DSS-3) OX=246200 GN=SPO1751 PE=4 SV=1	0.0924439	0.005642	14.811
+	SPO0442	0.00164991	-4.60173	tr|Q5LWA0|Q5LWA0_RUEPO Thioredoxin OS=Ruegeria pomeroyi (strain ATCC 700808 / DSM 15171 / DSS-3) OX=246200 GN=SPO0442 PE=4 SV=1	0.0218393	0.000812018	15.087
+	SPO2610	0.000333898	-4.70854	tr|Q5LQ85|Q5LQ85_RUEPO Uncharacterized protein OS=Ruegeria pomeroyi (strain ATCC 700808 / DSM 15171 / DSS-3) OX=246200 GN=SPO2610 PE=4 SV=1	0.220608	0.00828484	27.488
+	SPO2015	0.00010487	-4.79082	tr|Q5LRV8|Q5LRV8_RUEPO Uncharacterized protein OS=Ruegeria pomeroyi (strain ATCC 700808 / DSM 15171 / DSS-3) OX=246200 GN=SPO2015 PE=4 SV=1	0.0255382	0.000893553	20.097
+	SPO3203	0.000575099	-4.85685	tr|Q5LNK1|Q5LNK1_RUEPO Guanosine-3,5-bis(Diphosphate) 3-pyrophosphohydrolase, putative OS=Ruegeria pomeroyi (strain ATCC 700808 / DSM 15171 / DSS-3) OX=246200 GN=SPO3203 PE=3 SV=2	0.0420992	0.00133473	80.046
+	SPO2521	5.65087e-06	-4.92194	tr|Q5LQG9|Q5LQG9_RUEPO Lipoprotein, putative OS=Ruegeria pomeroyi (strain ATCC 700808 / DSM 15171 / DSS-3) OX=246200 GN=SPO2521 PE=4 SV=1	0.0286697	0.000940217	27.681
+	SPO0087	0.000722562	-5.07631	tr|Q5LWP2|Q5LWP2_RUEPO Uncharacterized protein OS=Ruegeria pomeroyi (strain ATCC 700808 / DSM 15171 / DSS-3) OX=246200 GN=SPO0087 PE=4 SV=1	3.70906	0.108942	36.97
+	SPO3390	0.00394014	-5.08586	tr|Q5LN22|Q5LN22_RUEPO Uncharacterized protein OS=Ruegeria pomeroyi (strain ATCC 700808 / DSM 15171 / DSS-3) OX=246200 GN=SPO3390 PE=4 SV=1	0.0212762	0.000779695	19.072
+	ompW SPO2792	2.28859e-05	-5.66886	tr|Q5LPQ6|Q5LPQ6_RUEPO Outer membrane protein OmpW OS=Ruegeria pomeroyi (strain ATCC 700808 / DSM 15171 / DSS-3) OX=246200 GN=ompW PE=4 SV=1	0.0436406	0.000835586	21.388
+	SPO2044	0.00486635	-6.35608	tr|Q5LRT1|Q5LRT1_RUEPO Lipoprotein, putative OS=Ruegeria pomeroyi (strain ATCC 700808 / DSM 15171 / DSS-3) OX=246200 GN=SPO2044 PE=4 SV=1	0.262117	0.0056915	14.536
+	serA SPO3355	0.000887543	-6.4791	tr|Q5LN57|Q5LN57_RUEPO D-3-phosphoglycerate dehydrogenase OS=Ruegeria pomeroyi (strain ATCC 700808 / DSM 15171 / DSS-3) OX=246200 GN=serA PE=3 SV=1	0.0106546	9.50577e-05	56.344
+	SPO2567	8.06163e-05	-6.48495	tr|Q5LQC5|Q5LQC5_RUEPO Uncharacterized protein OS=Ruegeria pomeroyi (strain ATCC 700808 / DSM 15171 / DSS-3) OX=246200 GN=SPO2567 PE=4 SV=1	3.78533	0.0410964	17.117
+	SPO3004	0.000842011	-6.97939	tr|Q5LP46|Q5LP46_RUEPO LysM/phospholipid-binding domain protein OS=Ruegeria pomeroyi (strain ATCC 700808 / DSM 15171 / DSS-3) OX=246200 GN=SPO3004 PE=4 SV=1	0.0938202	0.000726316	15.054
