# Supplementary material for: Aminolipids elicit functional trade-offs between competitiveness and bacteriophage attachment in Ruegeria pomeroyi
Source: ISME J. 2022 Dec 7;17(3):315–25. doi: 10.1038/s41396-022-01346-0 (PMC9938194; doi:10.1038/s41396-022-01346-0)
Supplement: Supplementary file 8 — Table S3 [file 41396_2022_1346_MOESM8_ESM.xlsx]

## Sheet: OM
Table S3 Significantly differentially expressed outer membrane (OM) proteins between the wild type and olsA mutant in Ruegeria pomeroyi DSS-3. Proteins that are more abundant in WT are shown in green and those are more abunant in olsA mutant are shown in red.
Significant	Gene name	p value	Difference	Fasta headers	Abundance olsA (%)	Abundance wt (%)	Mol. weight [kDa]
+	SPO2573	4.97442e-06	9.27966	tr|Q5LQB9|Q5LQB9_RUEPO Bacterial extracellular solute-binding protein, family 7 OS=Ruegeria pomeroyi (strain ATCC 700808 / DSM 15171 / DSS-3) OX=246200 GN=SPO2573 PE=3 SV=1	0.000130313	0.0809924	38.436
+	sitB SPO3365	3.38998e-05	9.15711	tr|Q5LN47|Q5LN47_RUEPO Manganese ABC transporter, ATP-binding protein OS=Ruegeria pomeroyi (strain ATCC 700808 / DSM 15171 / DSS-3) OX=246200 GN=sitB PE=4 SV=1	0.000108138	0.0617364	28.674
+	rocF SPO2119	1.21347e-07	7.51044	tr|Q5LRK8|Q5LRK8_RUEPO Arginase OS=Ruegeria pomeroyi (strain ATCC 700808 / DSM 15171 / DSS-3) OX=246200 GN=rocF PE=3 SV=1	0.000283803	0.0517469	36.854
+	SPO0186	1.89872e-07	7.12963	tr|Q5LWY4|Q5LWY4_RUEPO Bordetella uptake gene family protein OS=Ruegeria pomeroyi (strain ATCC 700808 / DSM 15171 / DSS-3) OX=246200 GN=SPO0186 PE=4 SV=1	0.000413964	0.0579689	33.725
+	rpsT SPO0148	0.00233483	6.73871	sp|Q5LWV5|RS20_RUEPO 30S ribosomal protein S20 OS=Ruegeria pomeroyi (strain ATCC 700808 / DSM 15171 / DSS-3) OX=246200 GN=rpsT PE=3 SV=1	8.4784e-05	0.00905456	9.6231
+	SPO1659	3.60633e-07	6.67026	tr|Q5LSV7|Q5LSV7_RUEPO Oligopeptide/dipeptide ABC transporter, periplasmic substrate-binding protein OS=Ruegeria pomeroyi (strain ATCC 700808 / DSM 15171 / DSS-3) OX=246200 GN=SPO1659 PE=4 SV=1	9.72266e-05	0.00990225	67.688
+	SPO1790	0.00370947	6.48622	tr|Q5LSH8|Q5LSH8_RUEPO Sulfate/tungstate uptake family ABC transporter, ATP-binding protein OS=Ruegeria pomeroyi (strain ATCC 700808 / DSM 15171 / DSS-3) OX=246200 GN=SPO1790 PE=4 SV=1	9.55887e-05	0.00856947	26.061
+	SPO0587	4.49943e-06	6.41754	tr|Q5LVV8|Q5LVV8_RUEPO Uncharacterized protein OS=Ruegeria pomeroyi (strain ATCC 700808 / DSM 15171 / DSS-3) OX=246200 GN=SPO0587 PE=4 SV=1	0.000136156	0.0116388	44.694
+	SPO2346	0.00036419	6.26835	tr|Q5LQY6|Q5LQY6_RUEPO Sarcosine oxidase, delta subunit family OS=Ruegeria pomeroyi (strain ATCC 700808 / DSM 15171 / DSS-3) OX=246200 GN=SPO2346 PE=4 SV=1	0.000179381	0.0138273	12.007
+	SPO2041	0.00171109	6.07848	tr|Q5LRT3|Q5LRT3_RUEPO Iron-sulfur cluster-binding protein OS=Ruegeria pomeroyi (strain ATCC 700808 / DSM 15171 / DSS-3) OX=246200 GN=SPO2041 PE=4 SV=1	9.74007e-05	0.00658214	72.573
+	SPO3850	0.00440266	5.71677	tr|Q5LLS1|Q5LLS1_RUEPO S-(hydroxymethyl)glutathione dehydrogenase OS=Ruegeria pomeroyi (strain ATCC 700808 / DSM 15171 / DSS-3) OX=246200 GN=SPO3850 PE=3 SV=1	0.000239529	0.0125973	39.132
+	SPO0212	0.000126654	5.48614	tr|Q5LX10|Q5LX10_RUEPO Uncharacterized protein OS=Ruegeria pomeroyi (strain ATCC 700808 / DSM 15171 / DSS-3) OX=246200 GN=SPO0212 PE=4 SV=2	0.000107921	0.00483728	32.938
+	SPO1744	4.14274e-05	5.47487	tr|Q5LSM3|Q5LSM3_RUEPO Sarcosine oxidase, beta subunit family OS=Ruegeria pomeroyi (strain ATCC 700808 / DSM 15171 / DSS-3) OX=246200 GN=SPO1744 PE=4 SV=1	6.37453e-05	0.00283497	45.756
+	SPO0632	0.000232022	5.36904	tr|Q5LVR8|Q5LVR8_RUEPO D-isomer specific 2-hydroxyacid dehydrogenase family protein OS=Ruegeria pomeroyi (strain ATCC 700808 / DSM 15171 / DSS-3) OX=246200 GN=SPO0632 PE=3 SV=1	8.30406e-05	0.0034319	36.221
+	panB SPO0102	0.00200208	5.35167	sp|Q5LWP5|PANB_RUEPO 3-methyl-2-oxobutanoate hydroxymethyltransferase OS=Ruegeria pomeroyi (strain ATCC 700808 / DSM 15171 / DSS-3) OX=246200 GN=panB PE=3 SV=1	6.64806e-05	0.00271462	29.17
+	opuD SPO3186	0.00623775	5.32336	tr|Q5LNL7|Q5LNL7_RUEPO Glycine betaine transporter OS=Ruegeria pomeroyi (strain ATCC 700808 / DSM 15171 / DSS-3) OX=246200 GN=opuD PE=3 SV=1	0.000293915	0.0117683	64.631
+	phaZ SPO1291	0.00298058	5.31553	tr|Q5LTW9|Q5LTW9_RUEPO Polyhydroxyalkanoate depolymerase, intracellular OS=Ruegeria pomeroyi (strain ATCC 700808 / DSM 15171 / DSS-3) OX=246200 GN=phaZ PE=4 SV=1	0.000142761	0.00568517	47.587
+	rpsR SPO2282	1.40853e-05	5.30384	sp|Q5LR49|RS18_RUEPO 30S ribosomal protein S18 OS=Ruegeria pomeroyi (strain ATCC 700808 / DSM 15171 / DSS-3) OX=246200 GN=rpsR PE=3 SV=1	0.000118884	0.00469612	8.6502
+	SPO1746	0.00195878	5.28969	tr|Q5LSM1|Q5LSM1_RUEPO Sarcosine oxidase, alpha subunit family OS=Ruegeria pomeroyi (strain ATCC 700808 / DSM 15171 / DSS-3) OX=246200 GN=SPO1746 PE=3 SV=1	0.00013976	0.00546689	105.03
+	SPO1532	0.000200994	5.23951	tr|Q5LT82|Q5LT82_RUEPO Uncharacterized protein OS=Ruegeria pomeroyi (strain ATCC 700808 / DSM 15171 / DSS-3) OX=246200 GN=SPO1532 PE=4 SV=1	0.000121148	0.00457685	25.262
+	dctP SPO1773	0.000320149	5.20354	sp|Q5LSJ5|DCTP_RUEPO Solute-binding protein SPO1773 OS=Ruegeria pomeroyi (strain ATCC 700808 / DSM 15171 / DSS-3) OX=246200 GN=dctP PE=1 SV=1	5.4801e-05	0.00201934	34.905
+	SPO1543	0.00132758	5.12771	tr|Q5LT71|Q5LT71_RUEPO Peptide/opine/nickel uptake family ABC transporter, periplasmic substrate-binding protein OS=Ruegeria pomeroyi (strain ATCC 700808 / DSM 15171 / DSS-3) OX=246200 GN=SPO1543 PE=4 SV=1	0.000175169	0.00612422	59.016
+	SPO1789	0.00163539	5.04778	tr|Q5LSH9|Q5LSH9_RUEPO Sulfate/tungstate uptake family ABC transporter, permease protein OS=Ruegeria pomeroyi (strain ATCC 700808 / DSM 15171 / DSS-3) OX=246200 GN=SPO1789 PE=3 SV=1	0.000103411	0.00342058	24.487
+	SPO1862	0.000188317	5.02429	tr|Q5LSA6|Q5LSA6_RUEPO MetFprotein-like protein OS=Ruegeria pomeroyi (strain ATCC 700808 / DSM 15171 / DSS-3) OX=246200 GN=SPO1862 PE=4 SV=1	0.00060929	0.0198284	33.477
+	SPO1863	0.000313012	5.01666	tr|Q5LSA5|Q5LSA5_RUEPO Pterin-binding enzyme domain protein OS=Ruegeria pomeroyi (strain ATCC 700808 / DSM 15171 / DSS-3) OX=246200 GN=SPO1863 PE=4 SV=1	0.00106299	0.0344106	37.382
+	SPO1791	1.55775e-05	4.9877	tr|Q5LSH7|Q5LSH7_RUEPO Sulfate/tungstate uptake family ABC transporter, periplasmic substrate-binding protein OS=Ruegeria pomeroyi (strain ATCC 700808 / DSM 15171 / DSS-3) OX=246200 GN=SPO1791 PE=4 SV=1	0.000129607	0.00411224	27.941
+	aspC-1 SPO0584	1.37968e-06	4.8413	tr|Q5LVW1|Q5LVW1_RUEPO Aminotransferase OS=Ruegeria pomeroyi (strain ATCC 700808 / DSM 15171 / DSS-3) OX=246200 GN=aspC-1 PE=3 SV=1	0.000212135	0.00608121	40.639
+	SPO0635	8.19117e-06	4.8064	tr|Q5LVR5|Q5LVR5_RUEPO Aminomethyl transferase family protein OS=Ruegeria pomeroyi (strain ATCC 700808 / DSM 15171 / DSS-3) OX=246200 GN=SPO0635 PE=3 SV=1	0.00279285	0.0781482	93.217
+	SPO2210	0.00110251	4.80439	tr|Q5LRB9|Q5LRB9_RUEPO BNR/Asp-box repeat domain protein OS=Ruegeria pomeroyi (strain ATCC 700808 / DSM 15171 / DSS-3) OX=246200 GN=SPO2210 PE=4 SV=1	0.000198063	0.00553436	79.116
+	SPO0125	0.000112439	4.75836	tr|Q5LWS5|Q5LWS5_RUEPO Uncharacterized protein OS=Ruegeria pomeroyi (strain ATCC 700808 / DSM 15171 / DSS-3) OX=246200 GN=SPO0125 PE=4 SV=1	0.000103808	0.00280957	32.257
+	arcB SPO2121	0.000737954	4.75296	tr|Q5LRK6|Q5LRK6_RUEPO Ornithine cyclodeaminase OS=Ruegeria pomeroyi (strain ATCC 700808 / DSM 15171 / DSS-3) OX=246200 GN=arcB PE=4 SV=1	8.8312e-05	0.00238124	38.332
+	SPO3829	0.00252956	4.74685	tr|Q5LLU2|Q5LLU2_RUEPO S-formylglutathione hydrolase OS=Ruegeria pomeroyi (strain ATCC 700808 / DSM 15171 / DSS-3) OX=246200 GN=SPO3829 PE=3 SV=2	0.000155565	0.00417693	30.13
+	SPO1306	0.00448586	4.7273	tr|Q5LTV6|Q5LTV6_RUEPO His/Glu/Gln/Arg/opine family ABC transporter, periplasmic His/Glu/Gln/Arg/opine family-binding protein OS=Ruegeria pomeroyi (strain ATCC 700808 / DSM 15171 / DSS-3) OX=246200 GN=SPO1306 PE=1 SV=1	0.000133154	0.00352705	28.89
+	hisA2 SPO2272	1.17146e-06	4.71151	sp|Q5LR59|HIS42_RUEPO 1-(5-phosphoribosyl)-5-[(5-phosphoribosylamino)methylideneamino] imidazole-4-carboxamide isomerase 2 OS=Ruegeria pomeroyi (strain ATCC 700808 / DSM 15171 / DSS-3) OX=246200 GN=hisA2 PE=3 SV=1	0.000223098	0.00584525	26.799
+	SPO2813	0.00343136	4.69681	tr|Q5LPN5|Q5LPN5_RUEPO Peptide/nickel/opine uptake family ABC transporter, ATP-binding protein, putative OS=Ruegeria pomeroyi (strain ATCC 700808 / DSM 15171 / DSS-3) OX=246200 GN=SPO2813 PE=3 SV=1	0.000153021	0.00396855	68.668
+	SPO0336	0.000325675	4.6845	tr|Q5LXB6|Q5LXB6_RUEPO MJ0042 family finger-like domain protein OS=Ruegeria pomeroyi (strain ATCC 700808 / DSM 15171 / DSS-3) OX=246200 GN=SPO0336 PE=4 SV=1	0.00013519	0.00347633	30.323
+	SPO1370	0.000262515	4.65325	tr|Q5LTP3|Q5LTP3_RUEPO Aminotransferase family protein OS=Ruegeria pomeroyi (strain ATCC 700808 / DSM 15171 / DSS-3) OX=246200 GN=SPO1370 PE=3 SV=1	0.000106607	0.00268259	40.433
+	SPO3860	0.00290088	4.60797	tr|Q5LLR1|Q5LLR1_RUEPO Uncharacterized protein OS=Ruegeria pomeroyi (strain ATCC 700808 / DSM 15171 / DSS-3) OX=246200 GN=SPO3860 PE=4 SV=1	7.43429e-05	0.00181291	22.903
+	sitC SPO3364	0.000570805	4.55616	tr|Q5LN48|Q5LN48_RUEPO Manganese ABC transporter, permease protein OS=Ruegeria pomeroyi (strain ATCC 700808 / DSM 15171 / DSS-3) OX=246200 GN=sitC PE=3 SV=1	0.000212214	0.00499245	42.145
+	lolE SPO1123	0.000437078	4.55233	tr|Q5LUD1|Q5LUD1_RUEPO Lipoprotein releasing system transmembrane protein LolE OS=Ruegeria pomeroyi (strain ATCC 700808 / DSM 15171 / DSS-3) OX=246200 GN=lolE PE=4 SV=1	0.0001281	0.00300565	48.342
+	SPO0810	0.00616865	4.45081	tr|Q5LV92|Q5LV92_RUEPO 6-aminohexanoate-dimer hydrolase, putative OS=Ruegeria pomeroyi (strain ATCC 700808 / DSM 15171 / DSS-3) OX=246200 GN=SPO0810 PE=4 SV=1	0.0001068	0.00233561	41.802
+	SPO1172	0.00385289	4.4055	tr|Q5LU86|Q5LU86_RUEPO FMN-dependent alpha-hydroxy acid dehydrogenase family protein OS=Ruegeria pomeroyi (strain ATCC 700808 / DSM 15171 / DSS-3) OX=246200 GN=SPO1172 PE=3 SV=2	0.000400288	0.00848321	41.656
+	SPO0645	0.00604038	4.38949	tr|Q5LVQ5|Q5LVQ5_RUEPO Multidrug resistance efflux pump, putative OS=Ruegeria pomeroyi (strain ATCC 700808 / DSM 15171 / DSS-3) OX=246200 GN=SPO0645 PE=4 SV=1	0.000290682	0.00609238	44.571
+	SPO0733	0.00584432	4.32836	tr|Q5LVG9|Q5LVG9_RUEPO Esterase, putative OS=Ruegeria pomeroyi (strain ATCC 700808 / DSM 15171 / DSS-3) OX=246200 GN=SPO0733 PE=4 SV=1	0.000124646	0.00250404	34.961
+	SPO2108	0.000174988	4.30684	tr|Q5LRL7|Q5LRL7_RUEPO Methyltransferase OS=Ruegeria pomeroyi (strain ATCC 700808 / DSM 15171 / DSS-3) OX=246200 GN=SPO2108 PE=3 SV=1	0.00182361	0.0360928	55.382
+	bktB SPO0142	0.0013951	4.2973	tr|Q5LWU3|Q5LWU3_RUEPO Beta-ketothiolase OS=Ruegeria pomeroyi (strain ATCC 700808 / DSM 15171 / DSS-3) OX=246200 GN=bktB PE=3 SV=1	0.000138982	0.0027326	40.064
+	SPO2344	1.99153e-05	4.20221	tr|Q5LQY8|Q5LQY8_RUEPO Sarcosine oxidase, gamma subunit family OS=Ruegeria pomeroyi (strain ATCC 700808 / DSM 15171 / DSS-3) OX=246200 GN=SPO2344 PE=4 SV=1	0.0032953	0.0606579	19.664
+	SPO1497	0.00523903	4.17968	tr|Q5LTB7|Q5LTB7_RUEPO Efflux transporter, RND family, MFP subunit OS=Ruegeria pomeroyi (strain ATCC 700808 / DSM 15171 / DSS-3) OX=246200 GN=SPO1497 PE=4 SV=1	0.0002449	0.0044381	45.19
+	SPO0825	0.00266383	4.17009	tr|Q5LV77|Q5LV77_RUEPO Branched-chain amino acid ABC transporter, periplasmic substrate-binding protein OS=Ruegeria pomeroyi (strain ATCC 700808 / DSM 15171 / DSS-3) OX=246200 GN=SPO0825 PE=4 SV=1	0.000135612	0.00244131	46.878
+	paaZ SPO0735	0.000551053	4.16513	tr|Q5LVG7|Q5LVG7_RUEPO Phenylacetic acid degradation protein PaaZ OS=Ruegeria pomeroyi (strain ATCC 700808 / DSM 15171 / DSS-3) OX=246200 GN=paaZ PE=4 SV=1	0.000112606	0.00202018	71.796
+	SPO3620	0.000902705	4.15512	tr|Q5LME3|Q5LME3_RUEPO Sulfonate ABC transporter, periplasmic sulfonate-binding protein OS=Ruegeria pomeroyi (strain ATCC 700808 / DSM 15171 / DSS-3) OX=246200 GN=SPO3620 PE=4 SV=1	5.58317e-05	0.000994712	35.267
+	mccB SPO2790	0.000636774	4.14475	tr|Q5LPQ8|Q5LPQ8_RUEPO Methylcrotonyl-CoA carboxylase, beta subunit OS=Ruegeria pomeroyi (strain ATCC 700808 / DSM 15171 / DSS-3) OX=246200 GN=mccB PE=4 SV=1	8.4104e-05	0.00148768	57.446
+	SPO3026	0.0034096	4.05495	tr|Q5LP26|Q5LP26_RUEPO Strictosidine synthase family protein OS=Ruegeria pomeroyi (strain ATCC 700808 / DSM 15171 / DSS-3) OX=246200 GN=SPO3026 PE=4 SV=1	0.000235961	0.00392195	42.818
+	SPO1398	0.00194508	3.96722	tr|Q5LTL6|Q5LTL6_RUEPO Efflux transporter, RND family, MFP subunit OS=Ruegeria pomeroyi (strain ATCC 700808 / DSM 15171 / DSS-3) OX=246200 GN=SPO1398 PE=3 SV=1	0.000144459	0.00225942	45.62
+	SPO3272	0.0010989	3.92996	tr|Q5LND9|Q5LND9_RUEPO Glutamate synthase family protein OS=Ruegeria pomeroyi (strain ATCC 700808 / DSM 15171 / DSS-3) OX=246200 GN=SPO3272 PE=3 SV=1	7.77621e-05	0.00118524	57.847
+	ppdK SPO1359	9.92454e-07	3.88462	tr|Q5LTQ4|Q5LTQ4_RUEPO Pyruvate, phosphate dikinase OS=Ruegeria pomeroyi (strain ATCC 700808 / DSM 15171 / DSS-3) OX=246200 GN=ppdK PE=4 SV=2	5.74216e-05	0.000848128	91.558
+	SPO1547	0.000620214	3.86561	tr|Q5LT67|Q5LT67_RUEPO Peptide/opine/nickel uptake family ABC transporter, ATP-binding protein OS=Ruegeria pomeroyi (strain ATCC 700808 / DSM 15171 / DSS-3) OX=246200 GN=SPO1547 PE=4 SV=1	8.66649e-05	0.0012633	27.816
+	SPO2345	6.52197e-05	3.862	tr|Q5LQY7|Q5LQY7_RUEPO Sarcosine oxidase, alpha subunit family OS=Ruegeria pomeroyi (strain ATCC 700808 / DSM 15171 / DSS-3) OX=246200 GN=SPO2345 PE=3 SV=1	0.00894272	0.130031	109.67
+	nuoE SPO2780	0.000399789	3.84013	tr|Q5LPR9|Q5LPR9_RUEPO NADH:ubiquinone oxidoreductase 41 kD complex I subunit OS=Ruegeria pomeroyi (strain ATCC 700808 / DSM 15171 / DSS-3) OX=246200 GN=nuoE PE=4 SV=1	0.000326575	0.00467711	44.741
+	hppD SPO1426	0.000238619	3.83566	tr|Q5LTI8|Q5LTI8_RUEPO 4-hydroxyphenylpyruvate dioxygenase OS=Ruegeria pomeroyi (strain ATCC 700808 / DSM 15171 / DSS-3) OX=246200 GN=hppD PE=4 SV=1	0.00012723	0.00181651	41.307
+	potG potA SPO3468	0.00050141	3.78993	tr|Q5LMU4|Q5LMU4_RUEPO Spermidine/putrescine import ATP-binding protein PotA OS=Ruegeria pomeroyi (strain ATCC 700808 / DSM 15171 / DSS-3) OX=246200 GN=potG PE=3 SV=1	0.000180111	0.00249128	41.923
+	SPO3713	0.000550832	3.77345	tr|Q5LM51|Q5LM51_RUEPO Uncharacterized protein OS=Ruegeria pomeroyi (strain ATCC 700808 / DSM 15171 / DSS-3) OX=246200 GN=SPO3713 PE=4 SV=1	0.000202143	0.00276427	60.685
+	SPO2348	4.03003e-05	3.77037	tr|Q5LQY4|Q5LQY4_RUEPO Sarcosine oxidase, beta subunit family OS=Ruegeria pomeroyi (strain ATCC 700808 / DSM 15171 / DSS-3) OX=246200 GN=SPO2348 PE=4 SV=2	0.00794647	0.108435	45.063
+	fhs1 fhs-1 SPO1557; fhs2 fhs-2 SPO3103	8.15029e-06	3.69206	sp|Q5LNV0|FTHS_RUEPO Formate--tetrahydrofolate ligase OS=Ruegeria pomeroyi (strain ATCC 700808 / DSM 15171 / DSS-3) OX=246200 GN=fhs1 PE=3 SV=1	0.0229412	0.296508	60.043
+	SPO0585	0.00313717	3.6803	tr|Q5LVW0|Q5LVW0_RUEPO Dehydrogenase/transketolase family protein OS=Ruegeria pomeroyi (strain ATCC 700808 / DSM 15171 / DSS-3) OX=246200 GN=SPO0585 PE=4 SV=1	0.000155961	0.00199939	79.965
+	SPO3375	0.000330673	3.65046	tr|Q5LN37|Q5LN37_RUEPO Uncharacterized protein OS=Ruegeria pomeroyi (strain ATCC 700808 / DSM 15171 / DSS-3) OX=246200 GN=SPO3375 PE=4 SV=1	0.000143613	0.0018034	62.628
+	folD1 SPO1559; folD3 SPO3101	0.000306131	3.59358	sp|Q5LNV2|FOLD1_RUEPO Bifunctional protein FolD 1/3 OS=Ruegeria pomeroyi (strain ATCC 700808 / DSM 15171 / DSS-3) OX=246200 GN=folD1 PE=3 SV=1	0.00132156	0.0159538	30.925
+	ggt SPO0633	0.00153502	3.57765	tr|Q5LVR7|Q5LVR7_RUEPO Gamma-glutamyltranspeptidase OS=Ruegeria pomeroyi (strain ATCC 700808 / DSM 15171 / DSS-3) OX=246200 GN=ggt PE=4 SV=1	0.000159223	0.00190102	62.685
+	sdaA SPO1323	0.000185827	3.5578	tr|Q5LTT9|Q5LTT9_RUEPO L-serine ammonia-lyase OS=Ruegeria pomeroyi (strain ATCC 700808 / DSM 15171 / DSS-3) OX=246200 GN=sdaA PE=4 SV=1	0.000108522	0.00127798	47.735
+	SPO3852	0.000206048	3.54096	tr|Q5LLR9|Q5LLR9_RUEPO Uncharacterized protein OS=Ruegeria pomeroyi (strain ATCC 700808 / DSM 15171 / DSS-3) OX=246200 GN=SPO3852 PE=4 SV=1	0.000484113	0.00563484	46.123
+	SPO3665	0.000395364	3.44103	tr|Q5LM98|Q5LM98_RUEPO Bacterial extracellular solute-binding protein, family 7 OS=Ruegeria pomeroyi (strain ATCC 700808 / DSM 15171 / DSS-3) OX=246200 GN=SPO3665 PE=4 SV=1	0.000131927	0.0014328	34.773
+	mgtE SPO2955	0.0025637	3.43053	tr|Q5LP93|Q5LP93_RUEPO Magnesium transporter MgtE OS=Ruegeria pomeroyi (strain ATCC 700808 / DSM 15171 / DSS-3) OX=246200 GN=mgtE PE=3 SV=1	0.000104659	0.00112842	50.232
+	mmsA SPO2203	0.00120556	3.42876	tr|Q5LRC6|Q5LRC6_RUEPO Methylmalonate-semialdehyde dehydrogenase OS=Ruegeria pomeroyi (strain ATCC 700808 / DSM 15171 / DSS-3) OX=246200 GN=mmsA PE=4 SV=1	0.00202938	0.0218536	53.691
+	SPO1212	0.00476371	3.42517	tr|Q5LU46|Q5LU46_RUEPO Oligopeptide ABC transporter, permease protein OS=Ruegeria pomeroyi (strain ATCC 700808 / DSM 15171 / DSS-3) OX=246200 GN=SPO1212 PE=3 SV=1	0.000118267	0.0012704	31.999
+	SPO3046	9.44859e-05	3.42417	tr|Q5LP06|Q5LP06_RUEPO Oligopeptide ABC transporter, ATP-binding protein OS=Ruegeria pomeroyi (strain ATCC 700808 / DSM 15171 / DSS-3) OX=246200 GN=SPO3046 PE=3 SV=1;tr|Q5LSW0|Q5LSW0_RUEPO Oligopeptide/dipeptide ABC transporter, ATP-binding protein OS=Rueg	5.45338e-05	0.000585388	76.409
+	glpX SPO1733	0.0051457	3.40877	tr|Q5LSN4|Q5LSN4_RUEPO Fructose-1,6-bisphosphatase OS=Ruegeria pomeroyi (strain ATCC 700808 / DSM 15171 / DSS-3) OX=246200 GN=glpX PE=3 SV=1	0.000168897	0.00179376	33.571
+	SPO1788	0.00037389	3.37863	tr|Q5LSI0|Q5LSI0_RUEPO ABC transporter, periplasmic substrate-binding protein OS=Ruegeria pomeroyi (strain ATCC 700808 / DSM 15171 / DSS-3) OX=246200 GN=SPO1788 PE=4 SV=1	0.000156658	0.00162937	39.14
+	SPO3527	0.000755933	3.37266	tr|Q5LMN6|Q5LMN6_RUEPO Universal stress protein family protein OS=Ruegeria pomeroyi (strain ATCC 700808 / DSM 15171 / DSS-3) OX=246200 GN=SPO3527 PE=4 SV=2	0.00125746	0.0130247	30.128
+	coxL-1 SPO1519	0.00608353	3.34511	tr|Q5LT95|Q5LT95_RUEPO Carbon monoxide dehydrogenase, large subunit OS=Ruegeria pomeroyi (strain ATCC 700808 / DSM 15171 / DSS-3) OX=246200 GN=coxL-1 PE=4 SV=1	9.13269e-05	0.000928062	83.767
+	pdxH SPO2141	0.00325679	3.3363	sp|Q5LRI7|PDXH_RUEPO Pyridoxine/pyridoxamine 5-phosphate oxidase OS=Ruegeria pomeroyi (strain ATCC 700808 / DSM 15171 / DSS-3) OX=246200 GN=pdxH PE=3 SV=2	0.00012221	0.00123434	22.533
+	SPO1433	0.000364011	3.32881	tr|Q5LTI1|Q5LTI1_RUEPO Oxidoreductase, aldo/keto reductase family OS=Ruegeria pomeroyi (strain ATCC 700808 / DSM 15171 / DSS-3) OX=246200 GN=SPO1433 PE=4 SV=1	0.000100195	0.00100674	37.945
+	SPO2904	0.00130329	3.31382	tr|Q5LPE4|Q5LPE4_RUEPO Ser/Thr protein phosphatase/nucleotidase, putative OS=Ruegeria pomeroyi (strain ATCC 700808 / DSM 15171 / DSS-3) OX=246200 GN=SPO2904 PE=3 SV=1	0.000200053	0.00198931	55.444
+	SPO3851	0.000134056	3.232	tr|Q5LLS0|Q5LLS0_RUEPO HemY domain protein OS=Ruegeria pomeroyi (strain ATCC 700808 / DSM 15171 / DSS-3) OX=246200 GN=SPO3851 PE=4 SV=1	0.000381894	0.00358817	53.324
+	SPO0651	0.00109885	3.22314	tr|Q5LVP9|Q5LVP9_RUEPO Sugar ABC transporter, ATP-binding protein OS=Ruegeria pomeroyi (strain ATCC 700808 / DSM 15171 / DSS-3) OX=246200 GN=SPO0651 PE=4 SV=1	0.00031247	0.00291789	53.756
+	SPO0561	0.00591639	3.16003	tr|V5UZC4|V5UZC4_RUEPO ABC transporter OS=Ruegeria pomeroyi (strain ATCC 700808 / DSM 15171 / DSS-3) OX=246200 GN=SPO0561 PE=3 SV=1	0.000278923	0.00249315	64.805
+	SPO3323	0.00127749	3.13011	tr|Q5LN89|Q5LN89_RUEPO Uncharacterized protein OS=Ruegeria pomeroyi (strain ATCC 700808 / DSM 15171 / DSS-3) OX=246200 GN=SPO3323 PE=4 SV=1	0.000119863	0.0010494	70.743
+	SPO0101	0.00116605	3.11394	tr|Q5LWP6|Q5LWP6_RUEPO Peptide/opine/nickel uptake family ABC transporter, periplasmic substrate-binding protein OS=Ruegeria pomeroyi (strain ATCC 700808 / DSM 15171 / DSS-3) OX=246200 GN=SPO0101 PE=4 SV=1	0.000443227	0.0038372	53.417
+	SPO3777	0.00155254	3.11103	tr|Q5LLY8|Q5LLY8_RUEPO Oligopeptide/dipeptide ABC transporter, ATP-binding protein OS=Ruegeria pomeroyi (strain ATCC 700808 / DSM 15171 / DSS-3) OX=246200 GN=SPO3777 PE=3 SV=1	0.000635809	0.00549337	37.961
+	SPO2571	0.00101625	3.10335	tr|Q5LQC1|Q5LQC1_RUEPO TRAP transporter, DctM subunit, putative OS=Ruegeria pomeroyi (strain ATCC 700808 / DSM 15171 / DSS-3) OX=246200 GN=SPO2571 PE=4 SV=1	0.000193402	0.00166212	81.833
+	SPO1852	0.00431179	3.09609	tr|Q5LSB6|Q5LSB6_RUEPO Oxidoreductase, zinc-binding dehydrogenase family OS=Ruegeria pomeroyi (strain ATCC 700808 / DSM 15171 / DSS-3) OX=246200 GN=SPO1852 PE=4 SV=1	7.94217e-05	0.000679133	36.179
+	SPO3230	0.000265678	3.07779	tr|Q5LNH5|Q5LNH5_RUEPO Aminotransferase, classes I and II OS=Ruegeria pomeroyi (strain ATCC 700808 / DSM 15171 / DSS-3) OX=246200 GN=SPO3230 PE=4 SV=1	0.000115171	0.000972409	43.382
+	SPO3717	7.06046e-05	3.049	tr|Q5LM47|Q5LM47_RUEPO Cytosol aminopeptidase family protein OS=Ruegeria pomeroyi (strain ATCC 700808 / DSM 15171 / DSS-3) OX=246200 GN=SPO3717 PE=3 SV=2	0.000116052	0.000960492	47.6
+	SPO1628	0.00023548	3.03013	tr|Q5LSY6|Q5LSY6_RUEPO Aminomethyl transferase family protein OS=Ruegeria pomeroyi (strain ATCC 700808 / DSM 15171 / DSS-3) OX=246200 GN=SPO1628 PE=3 SV=1	5.77273e-05	0.000471565	88.611
+	SPO2341a	0.00187351	2.99922	tr|V5UZD6|V5UZD6_RUEPO Uncharacterized protein OS=Ruegeria pomeroyi (strain ATCC 700808 / DSM 15171 / DSS-3) OX=246200 GN=SPO2341a PE=4 SV=1	0.0191746	0.153314	13.844
+	rplB SPO0484	0.00279298	2.98153	sp|Q5LW59|RL2_RUEPO 50S ribosomal protein L2 OS=Ruegeria pomeroyi (strain ATCC 700808 / DSM 15171 / DSS-3) OX=246200 GN=rplB PE=3 SV=1	0.00201148	0.0158871	30.505
+	SPO2583	2.38778e-05	2.95662	tr|Q5LQB0|Q5LQB0_RUEPO Amidase family protein OS=Ruegeria pomeroyi (strain ATCC 700808 / DSM 15171 / DSS-3) OX=246200 GN=SPO2583 PE=4 SV=1	8.64628e-05	0.000671214	49.33
+	SPO3000	0.00218036	2.90005	tr|Q5LP50|Q5LP50_RUEPO Uncharacterized protein OS=Ruegeria pomeroyi (strain ATCC 700808 / DSM 15171 / DSS-3) OX=246200 GN=SPO3000 PE=4 SV=1	0.000284053	0.00212032	34.998
+	nuoG SPO2774	0.00147482	2.84025	tr|Q5LPS5|Q5LPS5_RUEPO NADH-quinone oxidoreductase OS=Ruegeria pomeroyi (strain ATCC 700808 / DSM 15171 / DSS-3) OX=246200 GN=nuoG PE=3 SV=1	0.00127122	0.00910371	72.173
+	SPO3488	0.000985032	2.77687	tr|Q5LMS4|Q5LMS4_RUEPO Peptidoglycan binding domain protein OS=Ruegeria pomeroyi (strain ATCC 700808 / DSM 15171 / DSS-3) OX=246200 GN=SPO3488 PE=4 SV=1	0.00143674	0.00984695	45.998
+	SPO1891	0.000264519	2.71878	tr|Q5LS77|Q5LS77_RUEPO C4-dicarboxylate transport sensor protein DctB, putative OS=Ruegeria pomeroyi (strain ATCC 700808 / DSM 15171 / DSS-3) OX=246200 GN=SPO1891 PE=4 SV=1	0.000186703	0.00122909	65.2
+	tolQ SPO3112	0.00168425	2.70789	tr|Q5LNU1|Q5LNU1_RUEPO Tol-Pal system protein TolQ OS=Ruegeria pomeroyi (strain ATCC 700808 / DSM 15171 / DSS-3) OX=246200 GN=tolQ PE=3 SV=1	0.000582828	0.00380801	25.15
+	SPO0568	0.00304652	2.67675	tr|Q5LVX7|Q5LVX7_RUEPO Pyruvate ferredoxin/flavodoxin oxidoreductase family protein OS=Ruegeria pomeroyi (strain ATCC 700808 / DSM 15171 / DSS-3) OX=246200 GN=SPO0568 PE=4 SV=1	0.000768022	0.00491083	124.14
+	SPO0316	0.00168975	2.61384	tr|Q5LXA0|Q5LXA0_RUEPO Electrotransfer ubiquinone oxidoreductase family protein OS=Ruegeria pomeroyi (strain ATCC 700808 / DSM 15171 / DSS-3) OX=246200 GN=SPO0316 PE=4 SV=1	0.00952029	0.0582765	59.391
+	SPO0528	0.00177591	2.55239	tr|Q5LW15|Q5LW15_RUEPO Membrane protein, putative OS=Ruegeria pomeroyi (strain ATCC 700808 / DSM 15171 / DSS-3) OX=246200 GN=SPO0528 PE=4 SV=1	0.00526447	0.0308817	50.725
+	hemB SPO2076	0.00161061	2.54255	tr|Q5LRP9|Q5LRP9_RUEPO Delta-aminolevulinic acid dehydratase OS=Ruegeria pomeroyi (strain ATCC 700808 / DSM 15171 / DSS-3) OX=246200 GN=hemB PE=3 SV=1	0.000125594	0.000731736	35.647
+	cycH SPO2349	0.00406675	2.47775	tr|Q5LQY3|Q5LQY3_RUEPO Cytochrome c-type biogenesis protein CycH OS=Ruegeria pomeroyi (strain ATCC 700808 / DSM 15171 / DSS-3) OX=246200 GN=cycH PE=4 SV=1	0.000976494	0.00543934	43.893
+	SPO1343	0.000669631	2.47042	tr|Q5LTS0|Q5LTS0_RUEPO Glutathione S-transferase family protein OS=Ruegeria pomeroyi (strain ATCC 700808 / DSM 15171 / DSS-3) OX=246200 GN=SPO1343 PE=4 SV=1	0.00354784	0.0196623	24.284
+	SPO2590	0.00330204	2.46434	tr|Q5LQA3|Q5LQA3_RUEPO Peptidase, M48 family OS=Ruegeria pomeroyi (strain ATCC 700808 / DSM 15171 / DSS-3) OX=246200 GN=SPO2590 PE=4 SV=1	0.00407103	0.0224669	48.973
+	putA SPO3010	0.000626021	2.43515	tr|Q5LP42|Q5LP42_RUEPO Bifunctional protein PutA OS=Ruegeria pomeroyi (strain ATCC 700808 / DSM 15171 / DSS-3) OX=246200 GN=putA PE=3 SV=1	0.000700084	0.00378621	119.95
+	SPO3729	0.00286446	2.3783	tr|Q5LM35|Q5LM35_RUEPO Membrane fusion protein (MFP) family protein OS=Ruegeria pomeroyi (strain ATCC 700808 / DSM 15171 / DSS-3) OX=246200 GN=SPO3729 PE=3 SV=1	0.00171403	0.00891164	48.059
+	ald SPO0222	0.000299664	2.30998	tr|Q5LX18|Q5LX18_RUEPO Alanine dehydrogenase OS=Ruegeria pomeroyi (strain ATCC 700808 / DSM 15171 / DSS-3) OX=246200 GN=ald PE=3 SV=1	0.0878628	0.435691	38.515
+	ribB SPO1761	0.000167603	2.30885	tr|Q5LSK6|Q5LSK6_RUEPO 3,4-dihydroxy-2-butanone 4-phosphate synthase OS=Ruegeria pomeroyi (strain ATCC 700808 / DSM 15171 / DSS-3) OX=246200 GN=ribB PE=3 SV=1	0.00105414	0.00522313	40.444
+	aasadh SPO0235	6.26267e-05	2.29365	tr|Q5LX23|Q5LX23_RUEPO Alpha-aminoadipic semialdehyde dehydrogenase OS=Ruegeria pomeroyi (strain ATCC 700808 / DSM 15171 / DSS-3) OX=246200 GN=aasadh PE=3 SV=1	0.0177277	0.0869183	53.017
+	clpP SPO1003	6.15761e-05	2.28701	sp|Q5LUQ0|CLPP_RUEPO ATP-dependent Clp protease proteolytic subunit OS=Ruegeria pomeroyi (strain ATCC 700808 / DSM 15171 / DSS-3) OX=246200 GN=clpP PE=3 SV=1	0.00704289	0.0343723	23.258
+	sucA SPO0344	0.00173888	2.27152	tr|Q5LXC7|Q5LXC7_RUEPO 2-oxoglutarate dehydrogenase, E1 component OS=Ruegeria pomeroyi (strain ATCC 700808 / DSM 15171 / DSS-3) OX=246200 GN=sucA PE=4 SV=1	0.000454567	0.0021948	110.03
+	SPO1873	0.00340965	2.24644	tr|Q5LS95|Q5LS95_RUEPO Pyruvate ferredoxin/flavodoxin oxidoreductase family protein OS=Ruegeria pomeroyi (strain ATCC 700808 / DSM 15171 / DSS-3) OX=246200 GN=SPO1873 PE=4 SV=1	0.0040126	0.0190402	124.32
+	cobQ SPO1242	0.00437155	2.24445	tr|Q5LU17|Q5LU17_RUEPO Cobyric acid synthase OS=Ruegeria pomeroyi (strain ATCC 700808 / DSM 15171 / DSS-3) OX=246200 GN=cobQ PE=3 SV=1	0.000172762	0.000818641	51.828
+	dacB SPO0451	0.00102427	2.18666	tr|Q5LW91|Q5LW91_RUEPO D-alanyl-D-alanine carboxypeptidase/D-alanyl-D-alanine-endopeptidase OS=Ruegeria pomeroyi (strain ATCC 700808 / DSM 15171 / DSS-3) OX=246200 GN=dacB PE=4 SV=1	0.0180593	0.0822147	52.853
+	SPO2995	0.00176429	2.15891	tr|Q5LP55|Q5LP55_RUEPO Peptide/nickel/opine uptake family ABC transporter, periplasmic substrate-binding protein OS=Ruegeria pomeroyi (strain ATCC 700808 / DSM 15171 / DSS-3) OX=246200 GN=SPO2995 PE=4 SV=1	0.00403098	0.0180014	60.743
+	hutH SPO2192	0.00380113	2.11323	sp|Q5LRD8|HUTH_RUEPO Histidine ammonia-lyase OS=Ruegeria pomeroyi (strain ATCC 700808 / DSM 15171 / DSS-3) OX=246200 GN=hutH PE=3 SV=1	0.000141346	0.000611549	53.652
+	glyA1 glyA-1 SPO1572; glyA2 glyA-2 SPO2940	0.00352372	2.11058	sp|Q5LPA8|GLYA_RUEPO Serine hydroxymethyltransferase OS=Ruegeria pomeroyi (strain ATCC 700808 / DSM 15171 / DSS-3) OX=246200 GN=glyA1 PE=3 SV=1	0.00447093	0.0193084	46.162
+	SPO1978	0.000309374	2.10131	tr|Q5LRZ2|Q5LRZ2_RUEPO Uncharacterized protein OS=Ruegeria pomeroyi (strain ATCC 700808 / DSM 15171 / DSS-3) OX=246200 GN=SPO1978 PE=4 SV=1	0.00434365	0.0186385	43.368
+	dxnG SPO3082	0.00166705	2.03167	tr|Q5LNX1|Q5LNX1_RUEPO 3-oxoadipate CoA-succinyl transferase, alpha subunit OS=Ruegeria pomeroyi (strain ATCC 700808 / DSM 15171 / DSS-3) OX=246200 GN=dxnG PE=4 SV=1	0.00644188	0.0263394	25.566
+	pyc SPO1171	0.000994043	2.01627	tr|Q5LU87|Q5LU87_RUEPO Pyruvate carboxylase OS=Ruegeria pomeroyi (strain ATCC 700808 / DSM 15171 / DSS-3) OX=246200 GN=pyc PE=4 SV=1	0.00457484	0.0185069	126.26
+	SPO3605	0.00097955	2.00696	tr|Q5LMF8|Q5LMF8_RUEPO Uncharacterized protein OS=Ruegeria pomeroyi (strain ATCC 700808 / DSM 15171 / DSS-3) OX=246200 GN=SPO3605 PE=4 SV=1	0.000395371	0.00158913	31.098
+	SPO3512	0.0018488	1.96137	tr|Q5LMQ1|Q5LMQ1_RUEPO Uncharacterized protein OS=Ruegeria pomeroyi (strain ATCC 700808 / DSM 15171 / DSS-3) OX=246200 GN=SPO3512 PE=4 SV=1	0.000121372	0.00047266	31.842
+	gcdH SPO1955	0.00340844	1.89793	tr|Q5LS15|Q5LS15_RUEPO Glutaryl-CoA dehydrogenase OS=Ruegeria pomeroyi (strain ATCC 700808 / DSM 15171 / DSS-3) OX=246200 GN=gcdH PE=3 SV=2	0.00267772	0.00997927	44.97
+	SPO0136	0.00190851	1.86411	tr|Q5LWT1|Q5LWT1_RUEPO Uncharacterized protein OS=Ruegeria pomeroyi (strain ATCC 700808 / DSM 15171 / DSS-3) OX=246200 GN=SPO0136 PE=4 SV=1	9.55585e-05	0.000347873	73.796
+	phbA SPO0326	9.81951e-05	1.8465	tr|Q5LXA8|Q5LXA8_RUEPO Acetyl-CoA acetyltransferase OS=Ruegeria pomeroyi (strain ATCC 700808 / DSM 15171 / DSS-3) OX=246200 GN=phbA PE=3 SV=1	0.0198046	0.0712228	40.78
+	SPO0438	0.00163826	1.80596	tr|Q5LWA4|Q5LWA4_RUEPO ErfK/YbiS/YcfS/YnhG family protein/Tat domain protein OS=Ruegeria pomeroyi (strain ATCC 700808 / DSM 15171 / DSS-3) OX=246200 GN=SPO0438 PE=4 SV=1	0.0626754	0.219152	20.733
+	SPO2084	0.000183194	1.78275	tr|Q5LRP1|Q5LRP1_RUEPO Uncharacterized protein OS=Ruegeria pomeroyi (strain ATCC 700808 / DSM 15171 / DSS-3) OX=246200 GN=SPO2084 PE=4 SV=1	0.0159055	0.0547278	17.903
+	serS SPO2325	0.000209897	1.67979	sp|Q5LR07|SYS_RUEPO Serine--tRNA ligase OS=Ruegeria pomeroyi (strain ATCC 700808 / DSM 15171 / DSS-3) OX=246200 GN=serS PE=3 SV=1	0.000336669	0.00107863	46.771
+	SPO2814	0.000461041	1.62666	tr|Q5LPN4|Q5LPN4_RUEPO Peptide/opine/nickel uptake family ABC transporter, periplasmic substrate-binding protein OS=Ruegeria pomeroyi (strain ATCC 700808 / DSM 15171 / DSS-3) OX=246200 GN=SPO2814 PE=4 SV=1	0.0136417	0.0421254	61.784
+	SPO3303	0.00306045	1.61615	tr|Q5LNA9|Q5LNA9_RUEPO GDSL-like lipase/acylhydrolase, putative OS=Ruegeria pomeroyi (strain ATCC 700808 / DSM 15171 / DSS-3) OX=246200 GN=SPO3303 PE=4 SV=1	0.0089586	0.0274631	25.267
+	sdhB SPO0361	0.0030212	1.5445	tr|Q5LXE7|Q5LXE7_RUEPO Succinate dehydrogenase iron-sulfur subunit OS=Ruegeria pomeroyi (strain ATCC 700808 / DSM 15171 / DSS-3) OX=246200 GN=sdhB PE=3 SV=1	0.00770482	0.0224753	29.652
+	kdtA SPO2800	0.00268845	1.4898	tr|Q5LPP8|Q5LPP8_RUEPO 3-deoxy-D-manno-octulosonic acid transferase OS=Ruegeria pomeroyi (strain ATCC 700808 / DSM 15171 / DSS-3) OX=246200 GN=kdtA PE=3 SV=1	0.000335318	0.000941744	46.884
+	sucC SPO0347	2.95507e-05	1.40938	tr|Q5LXC4|Q5LXC4_RUEPO Succinate--CoA ligase [ADP-forming] subunit beta OS=Ruegeria pomeroyi (strain ATCC 700808 / DSM 15171 / DSS-3) OX=246200 GN=sucC PE=3 SV=1	0.00928652	0.0246671	42.408
+	tpa SPO0673	0.00226537	1.36486	tr|Q5LVM7|Q5LVM7_RUEPO Taurine--pyruvate aminotransferase OS=Ruegeria pomeroyi (strain ATCC 700808 / DSM 15171 / DSS-3) OX=246200 GN=tpa PE=3 SV=1	0.0025895	0.00666929	50.852
+	SPO3774	0.00211188	1.28818	tr|Q5LLZ1|Q5LLZ1_RUEPO Oligopeptide/dipeptide ABC transporter, periplasmic substrate-binding protein OS=Ruegeria pomeroyi (strain ATCC 700808 / DSM 15171 / DSS-3) OX=246200 GN=SPO3774 PE=4 SV=1	0.0406008	0.0991549	57.354
+	SPO3029	0.0018371	1.27908	tr|Q5LP23|Q5LP23_RUEPO Serine--glyoxylate transaminase, putative OS=Ruegeria pomeroyi (strain ATCC 700808 / DSM 15171 / DSS-3) OX=246200 GN=SPO3029 PE=3 SV=1	0.000206125	0.000500234	42.673
+	SPO3611	0.00206833	1.276	tr|Q5LMF2|Q5LMF2_RUEPO Uncharacterized protein OS=Ruegeria pomeroyi (strain ATCC 700808 / DSM 15171 / DSS-3) OX=246200 GN=SPO3611 PE=4 SV=1	0.109496	0.265164	20.917
+	SPO1307	0.000703034	1.27316	tr|Q5LTV5|Q5LTV5_RUEPO His/Glu/Gln/Arg/opine family ABC transporter, ATP-binding protein OS=Ruegeria pomeroyi (strain ATCC 700808 / DSM 15171 / DSS-3) OX=246200 GN=SPO1307 PE=4 SV=1	0.00281291	0.00679853	28.359
+	SPO3220	0.000120225	1.16887	tr|Q5LNI4|Q5LNI4_RUEPO Aminotransferase, classes I and II OS=Ruegeria pomeroyi (strain ATCC 700808 / DSM 15171 / DSS-3) OX=246200 GN=SPO3220 PE=4 SV=2	0.00213453	0.0047992	43.622
+	SPO0945	0.00121765	1.15032	tr|Q5LUV7|Q5LUV7_RUEPO AsmA family protein OS=Ruegeria pomeroyi (strain ATCC 700808 / DSM 15171 / DSS-3) OX=246200 GN=SPO0945 PE=4 SV=1	0.00299073	0.00663831	66.487
+	SPO1364a	0.000965453	1.1396	tr|V5UYE9|V5UYE9_RUEPO Uncharacterized protein OS=Ruegeria pomeroyi (strain ATCC 700808 / DSM 15171 / DSS-3) OX=246200 GN=SPO1364a PE=4 SV=1	0.0561253	0.123656	14.743
+	SPO0076	0.000639874	-1.01312	tr|Q5LWN5|Q5LWN5_RUEPO Lipoprotein, putative OS=Ruegeria pomeroyi (strain ATCC 700808 / DSM 15171 / DSS-3) OX=246200 GN=SPO0076 PE=4 SV=1	1.09522	0.542651	18.639
+	pal SPO3108	0.000835893	-1.05832	tr|Q5LNU5|Q5LNU5_RUEPO Peptidoglycan-associated protein OS=Ruegeria pomeroyi (strain ATCC 700808 / DSM 15171 / DSS-3) OX=246200 GN=pal PE=3 SV=1	0.366309	0.175899	18.966
+	ppaC SPO3147	0.00214413	-1.26145	tr|Q5LNQ6|Q5LNQ6_RUEPO Inorganic pyrophosphatase, manganese-dependent OS=Ruegeria pomeroyi (strain ATCC 700808 / DSM 15171 / DSS-3) OX=246200 GN=ppaC PE=4 SV=1	0.0126035	0.0052572	32.711
+	SPO3094	0.000912776	-1.34545	tr|Q5LNV9|Q5LNV9_RUEPO Lipoprotein, putative OS=Ruegeria pomeroyi (strain ATCC 700808 / DSM 15171 / DSS-3) OX=246200 GN=SPO3094 PE=4 SV=1	0.0542884	0.0213641	31.417
+	SPO2968	0.00145483	-1.36123	tr|Q5LP81|Q5LP81_RUEPO Uncharacterized protein OS=Ruegeria pomeroyi (strain ATCC 700808 / DSM 15171 / DSS-3) OX=246200 GN=SPO2968 PE=4 SV=1	0.0729218	0.0283849	31.261
+	SPO0504	0.00234512	-1.37279	tr|Q5LW39|Q5LW39_RUEPO Uncharacterized protein OS=Ruegeria pomeroyi (strain ATCC 700808 / DSM 15171 / DSS-3) OX=246200 GN=SPO0504 PE=4 SV=2	2.17841	0.841178	22.18
+	SPO2289	0.000256997	-1.44197	tr|Q5LR42|Q5LR42_RUEPO Uncharacterized protein OS=Ruegeria pomeroyi (strain ATCC 700808 / DSM 15171 / DSS-3) OX=246200 GN=SPO2289 PE=4 SV=1	3.65132	1.34392	45.537
+	SPO0369	0.00152586	-1.46491	tr|Q5LXF7|Q5LXF7_RUEPO Acyltransferase family protein OS=Ruegeria pomeroyi (strain ATCC 700808 / DSM 15171 / DSS-3) OX=246200 GN=SPO0369 PE=4 SV=1	0.000232448	8.42062e-05	59.62
+	SPO3321	0.00179467	-1.49583	tr|Q5LN91|Q5LN91_RUEPO Uncharacterized protein OS=Ruegeria pomeroyi (strain ATCC 700808 / DSM 15171 / DSS-3) OX=246200 GN=SPO3321 PE=4 SV=1	0.000225195	7.98486e-05	10.221
+	infC SPO2638	0.00253299	-1.73424	sp|Q5LQ58|IF3_RUEPO Translation initiation factor IF-3 OS=Ruegeria pomeroyi (strain ATCC 700808 / DSM 15171 / DSS-3) OX=246200 GN=infC PE=3 SV=1	0.0203279	0.0061099	20.911
+	SPO1059	0.00117353	-1.75063	tr|Q5LUJ5|Q5LUJ5_RUEPO Serine/threonine protein kinase OS=Ruegeria pomeroyi (strain ATCC 700808 / DSM 15171 / DSS-3) OX=246200 GN=SPO1059 PE=4 SV=1	0.000142482	4.23418e-05	74.408
+	SPO3566	0.00358674	-1.79238	tr|Q5LMJ7|Q5LMJ7_RUEPO Uncharacterized protein OS=Ruegeria pomeroyi (strain ATCC 700808 / DSM 15171 / DSS-3) OX=246200 GN=SPO3566 PE=4 SV=1	0.00556618	0.00160693	28.433
+	efp SPO1244	0.000990902	-1.80601	sp|Q5LU15|EFP_RUEPO Elongation factor P OS=Ruegeria pomeroyi (strain ATCC 700808 / DSM 15171 / DSS-3) OX=246200 GN=efp PE=3 SV=1	0.0043475	0.0012433	20.954
+	SPO2914	0.00350019	-1.8736	tr|Q5LPD4|Q5LPD4_RUEPO Transcriptional regulator, merR family OS=Ruegeria pomeroyi (strain ATCC 700808 / DSM 15171 / DSS-3) OX=246200 GN=SPO2914 PE=4 SV=1	0.00349333	0.000953304	15.948
+	asd SPO3712	0.00233028	-1.97307	tr|Q5LM52|Q5LM52_RUEPO Aspartate-semialdehyde dehydrogenase OS=Ruegeria pomeroyi (strain ATCC 700808 / DSM 15171 / DSS-3) OX=246200 GN=asd PE=3 SV=1	0.0149995	0.00382055	37.306
+	SPO0884	0.000732785	-1.99451	tr|Q5LV18|Q5LV18_RUEPO Nickel/cobalt efflux system OS=Ruegeria pomeroyi (strain ATCC 700808 / DSM 15171 / DSS-3) OX=246200 GN=SPO0884 PE=3 SV=1	0.000355477	8.92081e-05	31.033
+	SPO0442	0.000163265	-2.03962	tr|Q5LWA0|Q5LWA0_RUEPO Thioredoxin OS=Ruegeria pomeroyi (strain ATCC 700808 / DSM 15171 / DSS-3) OX=246200 GN=SPO0442 PE=4 SV=1	0.0411626	0.0100119	15.087
+	SPO2512	0.00362722	-2.1439	tr|Q5LQH8|Q5LQH8_RUEPO ATPase, AAA family OS=Ruegeria pomeroyi (strain ATCC 700808 / DSM 15171 / DSS-3) OX=246200 GN=SPO2512 PE=4 SV=1	0.00622215	0.00140787	32.076
+	SPO0920	0.00200199	-2.28184	tr|Q5LUY2|Q5LUY2_RUEPO Efflux transporter, RND family, MFP subunit OS=Ruegeria pomeroyi (strain ATCC 700808 / DSM 15171 / DSS-3) OX=246200 GN=SPO0920 PE=3 SV=1	0.000798172	0.000164132	35.406
+	SPO1331	0.000793855	-2.34683	tr|Q5LTT1|Q5LTT1_RUEPO Uncharacterized protein OS=Ruegeria pomeroyi (strain ATCC 700808 / DSM 15171 / DSS-3) OX=246200 GN=SPO1331 PE=4 SV=1	0.00394796	0.00077608	46.521
+	tig SPO2288	0.00209339	-2.36279	sp|Q5LR43|TIG_RUEPO Trigger factor OS=Ruegeria pomeroyi (strain ATCC 700808 / DSM 15171 / DSS-3) OX=246200 GN=tig PE=3 SV=1	0.0261005	0.00507431	48.938
+	SPO3058	0.00121119	-2.44834	tr|Q5LNZ4|Q5LNZ4_RUEPO Sulfate transporter family protein OS=Ruegeria pomeroyi (strain ATCC 700808 / DSM 15171 / DSS-3) OX=246200 GN=SPO3058 PE=4 SV=1	0.00636312	0.00116586	57.326
+	SPO3658	0.00105708	-2.4815	tr|Q5LMA5|Q5LMA5_RUEPO D-alanyl-D-alanine carboxypeptidase family protein OS=Ruegeria pomeroyi (strain ATCC 700808 / DSM 15171 / DSS-3) OX=246200 GN=SPO3658 PE=3 SV=1	0.00615106	0.0011014	51.574
+	SPO2610	0.000168268	-2.54533	tr|Q5LQ85|Q5LQ85_RUEPO Uncharacterized protein OS=Ruegeria pomeroyi (strain ATCC 700808 / DSM 15171 / DSS-3) OX=246200 GN=SPO2610 PE=4 SV=1	0.484824	0.0830547	27.488
+	SPO2044	0.000592445	-2.6614	tr|Q5LRT1|Q5LRT1_RUEPO Lipoprotein, putative OS=Ruegeria pomeroyi (strain ATCC 700808 / DSM 15171 / DSS-3) OX=246200 GN=SPO2044 PE=4 SV=1	0.254076	0.0401608	14.536
+	SPO3137	5.05222e-05	-2.74214	tr|Q5LNR6|Q5LNR6_RUEPO Uncharacterized protein OS=Ruegeria pomeroyi (strain ATCC 700808 / DSM 15171 / DSS-3) OX=246200 GN=SPO3137 PE=4 SV=1	0.158312	0.0236618	20.902
+	SPO2615	0.000290939	-2.83928	tr|Q5LQ81|Q5LQ81_RUEPO NADH-dependent flavin oxidoreductase, Oye family OS=Ruegeria pomeroyi (strain ATCC 700808 / DSM 15171 / DSS-3) OX=246200 GN=SPO2615 PE=4 SV=1	0.0817005	0.0114161	38.538
+	SPO3261	0.000261931	-2.92933	tr|Q5LNE4|Q5LNE4_RUEPO Glutathione S-transferase family protein OS=Ruegeria pomeroyi (strain ATCC 700808 / DSM 15171 / DSS-3) OX=246200 GN=SPO3261 PE=4 SV=1	0.00205734	0.000270079	24.851
+	SPO0921	0.00173828	-3.27145	tr|Q5LUY1|Q5LUY1_RUEPO Transporter, AcrB/AcrD/AcrF family OS=Ruegeria pomeroyi (strain ATCC 700808 / DSM 15171 / DSS-3) OX=246200 GN=SPO0921 PE=4 SV=1	0.000695488	7.20253e-05	108.05
+	SPO0087	2.67407e-05	-3.30683	tr|Q5LWP2|Q5LWP2_RUEPO Uncharacterized protein OS=Ruegeria pomeroyi (strain ATCC 700808 / DSM 15171 / DSS-3) OX=246200 GN=SPO0087 PE=4 SV=1	6.96258	0.703582	36.97
+	SPO2721	0.00267869	-3.46257	tr|Q5LPX5|Q5LPX5_RUEPO Uncharacterized protein OS=Ruegeria pomeroyi (strain ATCC 700808 / DSM 15171 / DSS-3) OX=246200 GN=SPO2721 PE=4 SV=1	0.0272119	0.00246844	22.295
+	SPO3004	0.000124631	-4.01911	tr|Q5LP46|Q5LP46_RUEPO LysM/phospholipid-binding domain protein OS=Ruegeria pomeroyi (strain ATCC 700808 / DSM 15171 / DSS-3) OX=246200 GN=SPO3004 PE=4 SV=1	0.19364	0.0119432	15.054
+	SPO3494	0.000463721	-4.21861	tr|Q5LMR8|Q5LMR8_RUEPO Glutathione S-transferase family protein OS=Ruegeria pomeroyi (strain ATCC 700808 / DSM 15171 / DSS-3) OX=246200 GN=SPO3494 PE=3 SV=1	0.00427178	0.000229445	25.777
+	SPO3354	0.00131763	-4.3166	tr|Q5LN58|Q5LN58_RUEPO Phosphoserine aminotransferase OS=Ruegeria pomeroyi (strain ATCC 700808 / DSM 15171 / DSS-3) OX=246200 GN=SPO3354 PE=4 SV=1	0.0020652	0.000103642	42.144
+	SPO2206	0.00157751	-4.37409	tr|Q5LRC3|Q5LRC3_RUEPO Uncharacterized protein OS=Ruegeria pomeroyi (strain ATCC 700808 / DSM 15171 / DSS-3) OX=246200 GN=SPO2206 PE=4 SV=1	0.00270903	0.000130642	16.784
+	SPO1060	0.00268443	-4.38175	tr|Q5LUJ4|Q5LUJ4_RUEPO Uncharacterized protein OS=Ruegeria pomeroyi (strain ATCC 700808 / DSM 15171 / DSS-3) OX=246200 GN=SPO1060 PE=4 SV=1	0.00242061	0.000116115	48.018
+	ilvN SPO2579	0.00164329	-4.4932	tr|Q5LQB4|Q5LQB4_RUEPO Acetolactate synthase, small subunit OS=Ruegeria pomeroyi (strain ATCC 700808 / DSM 15171 / DSS-3) OX=246200 GN=ilvN PE=4 SV=1	0.00880643	0.000391032	20.083
+	SPO0154	0.00280184	-4.77036	tr|Q5LWU9|Q5LWU9_RUEPO NAD(P)H dehydrogenase, quinone family OS=Ruegeria pomeroyi (strain ATCC 700808 / DSM 15171 / DSS-3) OX=246200 GN=SPO0154 PE=4 SV=1	0.00275498	0.000100948	21.629
+	SPO1420	0.00526826	-5.01886	tr|Q5LTJ4|Q5LTJ4_RUEPO Transcriptional regulator, CarD family OS=Ruegeria pomeroyi (strain ATCC 700808 / DSM 15171 / DSS-3) OX=246200 GN=SPO1420 PE=4 SV=1	0.0131448	0.000405439	19.036
+	serA SPO3355	9.0163e-05	-5.26786	tr|Q5LN57|Q5LN57_RUEPO D-3-phosphoglycerate dehydrogenase OS=Ruegeria pomeroyi (strain ATCC 700808 / DSM 15171 / DSS-3) OX=246200 GN=serA PE=3 SV=1	0.0156371	0.000405856	56.344
+	SPO3203	9.59233e-05	-6.73122	tr|Q5LNK1|Q5LNK1_RUEPO Guanosine-3,5-bis(Diphosphate) 3-pyrophosphohydrolase, putative OS=Ruegeria pomeroyi (strain ATCC 700808 / DSM 15171 / DSS-3) OX=246200 GN=SPO3203 PE=3 SV=2	0.00831387	7.82535e-05	80.046
+	SPO2521	0.000692796	-7.74168	tr|Q5LQG9|Q5LQG9_RUEPO Lipoprotein, putative OS=Ruegeria pomeroyi (strain ATCC 700808 / DSM 15171 / DSS-3) OX=246200 GN=SPO2521 PE=4 SV=1	0.0143365	6.69832e-05	27.681
+	SPO3390	6.25407e-05	-8.14659	tr|Q5LN22|Q5LN22_RUEPO Uncharacterized protein OS=Ruegeria pomeroyi (strain ATCC 700808 / DSM 15171 / DSS-3) OX=246200 GN=SPO3390 PE=4 SV=1	0.0404293	0.000142669	19.072
